# Supplementary material for: Murine osteosarcoma recapitulates the driver landscape and genomic complexity of osteosarcoma evolution in humans
Source: bioRxiv. 2026 Jun 4:2026.04.27.721100. Originally published 2026 Apr 28. Preprint. [Version 2] doi: 10.64898/2026.04.27.721100 (PMC13142425; doi:10.64898/2026.04.27.721100)
Supplement: Supplement 3 [file media-3.xlsx]

## Sheet: export.cohort_gene_alterations.
mouse_label_display	region_label_display	include_in_cohort_overview	gene_name	human_gene_lc	db	alteration_display	cgr_in_chrom	cgr_overlap	weighted_CN	chrom_cn_avg	homloss_bases	weighted_CN_homloss	sv_bp_lst	snvs	snv_vep_consequence_str	snv_sift_str	indel	indel_vep_consequence_str	indel_sift_str
632		TRUE	Cntnap5a	cntnap5	NA	sv_bp	FALSE	FALSE	1.7	2.01708	NA	NA	chr1:115976444-116047138 (0.37 AF), chr1:116043689-116047128 (0.51 AF)	NA	NA	NA	FALSE	NA	NA
632		TRUE	Gigyf2	gigyf2	NA	snv	FALSE	FALSE	2	2.01708	NA	NA	NA	chr1:87301741_A/C	missense_variant	deleterious_low_confidence(0)	FALSE	NA	NA
632		TRUE	Ifi207	NA	NA	snv	FALSE	FALSE	2	2.01708	NA	NA	NA	chr1:173555210_T/A	missense_variant	deleterious(0)	FALSE	NA	NA
632		TRUE	Inhbb	inhbb	NA	snv	FALSE	FALSE	1.9	2.01708	NA	NA	NA	chr1:119345168_A/G	missense_variant	deleterious(0.01)	FALSE	NA	NA
632		TRUE	Kif26b	kif26b	NA	sv_bp	FALSE	FALSE	1.7	2.01708	NA	NA	chr1:178671653-178805492 (0.67 AF)	NA	NA	NA	FALSE	NA	NA
632		TRUE	Rnu6	NA	NA	sv_bp	FALSE	FALSE	2	2.01708	NA	NA	chr1:115976444-116047138 (0.37 AF), chr1:116043689-116047128 (0.51 AF), chr1:56839728-56961248 (0.69 AF), chr1:95841434-chr2:58729323 (0.18 AF)	NA	NA	NA	FALSE	NA	NA
632		TRUE	Satb2	satb2	NA	sv_bp	FALSE	FALSE	1.4	2.01708	NA	NA	chr1:56839728-56961248 (0.69 AF)	NA	NA	NA	FALSE	NA	NA
632		TRUE	Smyd3	smyd3	NA	sv_bp	FALSE	FALSE	2	2.01708	NA	NA	chr1:178671653-178805492 (0.67 AF)	NA	NA	NA	FALSE	NA	NA
817		TRUE	Aff3	aff3	NA	sv_bp	FALSE	FALSE	2	2.27859	NA	NA	chr1:38396106-chr16:44860121 (0.35 AF)	NA	NA	NA	FALSE	NA	NA
817		TRUE	Bcl2	bcl2	sayles, valle_inclan	sv_bp	FALSE	FALSE	2.2	2.27859	NA	NA	chr1:106567207-chr11:41992991 (0.11 AF)	NA	NA	NA	FALSE	NA	NA
817		TRUE	Catspere2	NA	NA	snv	FALSE	FALSE	2.6	2.27859	NA	NA	NA	chr1:177943806_T/G	missense_variant&NMD_transcript_variant	deleterious(0)	FALSE	NA	NA
817		TRUE	Cdc42bpa	cdc42bpa	NA	snv	FALSE	FALSE	2.7	2.27859	NA	NA	NA	chr1:179974546_A/C	missense_variant	deleterious_low_confidence(0)	FALSE	NA	NA
817		TRUE	Kifap3	kifap3	NA	sv_bp	FALSE	FALSE	2.6	2.27859	NA	NA	chr1:163670963-chr11:62177007 (0.19 AF)	NA	NA	NA	FALSE	NA	NA
817		TRUE	R3hdm1	r3hdm1	NA	snv	FALSE	FALSE	2.7	2.27859	NA	NA	NA	chr1:128121278_T/G	missense_variant	deleterious_low_confidence(0)	FALSE	NA	NA
817		TRUE	Rnu6	NA	NA	sv_bp	FALSE	FALSE	2.3	2.27859	NA	NA	chr1:103062992-114128168 (0.18 AF), chr1:103063217-114309035 (0.14 AF), chr1:106567207-chr11:41992991 (0.11 AF), chr1:163670963-chr11:62177007 (0.19 AF), chr1:71850821-chr11:62145705 (0.39 AF), chr1:94508957-96132465 (0.19 AF), chr1:94509829-chr15:38662522 (0.22 AF)	NA	NA	NA	FALSE	NA	NA
817		TRUE	Spata17	spata17	NA	snv	FALSE	FALSE	2.6	2.27859	NA	NA	NA	chr1:186925158_T/G	missense_variant	deleterious(0.04)	FALSE	NA	NA
970		TRUE	Prim2	prim2	NA	sv_bp	FALSE	FALSE	1.6	2.05772	NA	NA	chr1:33555838-33682452 (0.72 AF)	NA	NA	NA	FALSE	NA	NA
1285		TRUE	4931428L18Rik	NA	NA	sv_bp	FALSE	FALSE	2	2.04193	NA	NA	chr1:31257721-chr2:122679443 (0.33 AF)	NA	NA	NA	FALSE	NA	NA
1285		TRUE	Apoa2	apoa2	NA	sv_bp	FALSE	FALSE	2	2.04193	NA	NA	chr1:162063195-171051662 (0.81 AF), chr1:171051850-chr11:44645229 (0.63 AF)	NA	NA	NA	FALSE	NA	NA
1285		TRUE	Bmpr2	bmpr2	valle_inclan	snv	FALSE	FALSE	1.9	2.04193	NA	NA	NA	chr1:59886326_G/A	missense_variant	deleterious(0.03)	FALSE	NA	NA
1285		TRUE	Crb1	crb1	NA	snv indel	FALSE	FALSE	2	2.04193	NA	NA	NA	chr1:139164824_CG/C	frameshift_variant		TRUE	frameshift_variant	NA
1285		TRUE	Dnm3	dnm3	NA	sv_bp	FALSE	FALSE	2.4	2.04193	NA	NA	chr1:162063195-171051662 (0.81 AF)	NA	NA	NA	FALSE	NA	NA
1285		TRUE	Nr1i3	nr1i3	NA	sv_bp	FALSE	FALSE	2	2.04193	NA	NA	chr1:171043742-chr11:44645191 (1 AF)	NA	NA	NA	FALSE	NA	NA
1285		TRUE	Pik3c2b	pik3c2b	sayles	sv_bp	FALSE	FALSE	2	2.04193	NA	NA	chr1:133035177-chr2:119837522 (1 AF)	NA	NA	NA	FALSE	NA	NA
1285		TRUE	Prrx1	prrx1	sayles	sv_bp	FALSE	FALSE	2.5	2.04193	NA	NA	chr1:163114286-171040747 (0.53 AF)	NA	NA	NA	FALSE	NA	NA
1285		TRUE	Rnu6	NA	NA	focal_loss sv_bp	FALSE	FALSE	2	2.04193	2286	0.5	chr1:117023276-chr11:92875300 (0.24 AF), chr1:133035177-chr2:119837522 (1 AF), chr1:162063195-171051662 (0.81 AF), chr1:163114286-171040747 (0.53 AF), chr1:88824345-chr2:122017622 (0.67 AF)	NA	NA	NA	FALSE	NA	NA
1285		TRUE	Thsd7b	thsd7b	NA	focal_loss	FALSE	FALSE	2	2.04193	2286	0.5	NA	NA	NA	NA	FALSE	NA	NA
1285		TRUE	Zfp451	znf451	NA	sv_bp	FALSE	FALSE	2	2.04193	NA	NA	chr1:33817326-chr2:118465286 (0.36 AF)	NA	NA	NA	FALSE	NA	NA
1501		TRUE	Rnu6	NA	NA	sv_bp	FALSE	FALSE	2	1.99606	NA	NA	chr1:75887756-chr3:112019295 (0.24 AF)	NA	NA	NA	FALSE	NA	NA
1517		TRUE	Ptprn	ptprn	NA	snv	FALSE	FALSE	1.8	1.80146	NA	NA	NA	chr1:75238712_A/G	missense_variant	deleterious(0)	FALSE	NA	NA
1517		TRUE	Rnu6	NA	NA	sv_bp	FALSE	FALSE	1.8	1.80146	NA	NA	chr1:56931612-chr14:110414595 (0.22 AF)	NA	NA	NA	FALSE	NA	NA
1517		TRUE	Rp1	rp1	NA	snv	FALSE	FALSE	1.8	1.80146	NA	NA	NA	chr1:4422970_T/G	missense_variant	deleterious(0)	FALSE	NA	NA
1517		TRUE	Satb2	satb2	NA	sv_bp	FALSE	FALSE	1.8	1.80146	NA	NA	chr1:56931612-chr14:110414595 (0.22 AF)	NA	NA	NA	FALSE	NA	NA
1517		TRUE	Twist2	twist2	NA	snv	FALSE	FALSE	1.8	1.80146	NA	NA	NA	chr1:91729694_T/G	missense_variant	deleterious(0)	FALSE	NA	NA
1529		TRUE	Nos1ap	NA	NA	snv	FALSE	FALSE	1.9	2.01155	NA	NA	NA	chr1:170176984_C/T	missense_variant	deleterious_low_confidence(0)	FALSE	NA	NA
1535		TRUE	Brinp2	brinp2	NA	snv	FALSE	FALSE	1.8	2.05045	NA	NA	NA	chr1:158074672_C/G	missense_variant	deleterious(0)	FALSE	NA	NA
1535		TRUE	Sec16b	sec16b	NA	snv	FALSE	FALSE	2.2	2.05045	NA	NA	NA	chr1:157365863_G/T	missense_variant	deleterious(0)	FALSE	NA	NA
1535		TRUE	Slc26a9	slc26a9	NA	snv	FALSE	FALSE	2	2.05045	NA	NA	NA	chr1:131690708_C/A	missense_variant	deleterious(0)	FALSE	NA	NA
2436	R2	FALSE	Gm16070	NA	NA	sv_bp	FALSE	FALSE	2.1	2.06103	NA	NA	chr1:17783637-chr10:96411788 (0.4 AF)	NA	NA	NA	FALSE	NA	NA
2436	R2	FALSE	Gm973	loc100652824	NA	sv_bp	FALSE	FALSE	2.2	2.06103	NA	NA	chr1:59635506-chr14:110820893 (0.35 AF)	NA	NA	NA	FALSE	NA	NA
2436	R2	FALSE	Rnu6	NA	NA	sv_bp	FALSE	FALSE	2.1	2.06103	NA	NA	chr1:59635506-chr14:110820893 (0.35 AF)	NA	NA	NA	FALSE	NA	NA
2436	m1	FALSE	Aff3	aff3	NA	sv_bp	FALSE	FALSE	2	2.04679	NA	NA	chr1:38396065-chr16:44860067 (0.14 AF)	NA	NA	NA	FALSE	NA	NA
2436	m1	FALSE	Dpp10	dpp10	NA	sv_bp	FALSE	FALSE	1.9	2.04679	NA	NA	chr1:123968203-chr12:118926231 (0.16 AF)	NA	NA	NA	FALSE	NA	NA
2436	m1	FALSE	Hecw2	hecw2	NA	sv_bp	FALSE	FALSE	2.1	2.04679	NA	NA	chr1:53955674-chr3:21513441 (0.25 AF)	NA	NA	NA	FALSE	NA	NA
2436	m1	FALSE	Rnu6	NA	NA	sv_bp	FALSE	FALSE	2	2.04679	NA	NA	chr1:122254641-chr12:97370807 (0.21 AF), chr1:123968203-chr12:118926231 (0.16 AF), chr1:130272102-chr14:109934739 (0.24 AF), chr1:85216631-85385166 (0.06 AF), chr1:85243410-chr1_GL456221v1_random:41316 (0.05 AF)	NA	NA	NA	FALSE	NA	NA
2436	m1	FALSE	Xkr4	xkr4	NA	sv_bp	FALSE	FALSE	2	2.04679	NA	NA	chr1:3577146-chr16:9342834 (0.71 AF)	NA	NA	NA	FALSE	NA	NA
2436	m2	FALSE	Hecw2	hecw2	NA	sv_bp	FALSE	FALSE	2.2	2.04022	NA	NA	chr1:53955672-chr3:21513523 (0.21 AF)	NA	NA	NA	FALSE	NA	NA
2436	m3	FALSE	Rnu6	NA	NA	sv_bp	FALSE	FALSE	2	2.02834	NA	NA	chr1:122254636-chr12:97370807 (0.27 AF), chr1:164436024-chr13:29528975 (0.15 AF), chr1:64199508-chr14:107485689 (0.22 AF)	NA	NA	NA	FALSE	NA	NA
2436	m4	FALSE	Rnu6	NA	NA	sv_bp	FALSE	FALSE	2	2.04042	NA	NA	chr1:122254639-chr12:97370807 (0.26 AF)	NA	NA	NA	FALSE	NA	NA
2436	m5	FALSE	Hecw2	hecw2	NA	sv_bp	FALSE	FALSE	2.1	2.02567	NA	NA	chr1:53955673-chr3:21513465 (0.35 AF)	NA	NA	NA	FALSE	NA	NA
2514		TRUE	Gli2	gli2	sayles	sv_bp	FALSE	FALSE	1.9	2.09131	NA	NA	chr1:118787459-119060051 (0.19 AF)	NA	NA	NA	FALSE	NA	NA
2514		TRUE	Prim2	prim2	NA	sv_bp	FALSE	FALSE	2	2.09131	NA	NA	chr1:33505200-33731819 (0.13 AF)	NA	NA	NA	FALSE	NA	NA
2514		TRUE	Rnu6	NA	NA	sv_bp	FALSE	FALSE	2.1	2.09131	NA	NA	chr1:116844046-chr2:53903929 (0.14 AF), chr1:118787459-119060051 (0.19 AF)	NA	NA	NA	FALSE	NA	NA
254		TRUE	Ankrd45	ankrd45	NA	snv	FALSE	FALSE	2.1	2.09443	NA	NA	NA	chr1:160990867_A/C	missense_variant	deleterious(0.01)	FALSE	NA	NA
254		TRUE	Rnu6	NA	NA	sv_bp	FALSE	FALSE	2.1	2.09443	NA	NA	chr1:96182027-chr12:94074239 (0.31 AF)	NA	NA	NA	FALSE	NA	NA
2925		TRUE	Cep170	cep170	NA	sv_bp	FALSE	FALSE	2	2.01668	NA	NA	chr1:176639482-176664805 (0.21 AF)	NA	NA	NA	FALSE	NA	NA
2925		TRUE	Itpkb	itpkb	NA	sv_bp	FALSE	FALSE	2.1	2.01668	NA	NA	chr1:180169522-chr14:99742909 (0.5 AF)	NA	NA	NA	FALSE	NA	NA
2925		TRUE	Nrp2	nrp2	NA	sv_bp	FALSE	FALSE	1.6	2.01668	NA	NA	chr1:62621329-62793242 (0.67 AF)	NA	NA	NA	FALSE	NA	NA
2925		TRUE	Pard3b	pard3b	valle_inclan	sv_bp	FALSE	FALSE	1.9	2.01668	NA	NA	chr1:62621329-62793242 (0.67 AF)	NA	NA	NA	FALSE	NA	NA
2925		TRUE	Rnu6	NA	NA	sv_bp	FALSE	FALSE	2	2.01668	NA	NA	chr1:152655029-chr14:73178085 (1 AF), chr1:62621329-62793242 (0.67 AF), chr1:76150972-chr15:34034118 (0.14 AF), chr1:80743076-chr16:15044785 (0.64 AF), chr1:88027904-88059526 (0.2 AF), chr1:88039188-88070687 (0.21 AF), chr1:88050299-88073948 (0.22 AF), chr1:88605635-chr11:55320795 (0.14 AF)	NA	NA	NA	FALSE	NA	NA
2925		TRUE	Sdccag8	sdccag8	NA	sv_bp	FALSE	FALSE	1.9	2.01668	NA	NA	chr1:176639482-176664805 (0.21 AF)	NA	NA	NA	FALSE	NA	NA
2925		TRUE	Ugt1a10	ugt1a10	NA	sv_bp	FALSE	FALSE	2	2.01668	NA	NA	chr1:88027904-88059526 (0.2 AF), chr1:88039188-88070687 (0.21 AF), chr1:88050299-88073948 (0.22 AF)	NA	NA	NA	FALSE	NA	NA
2925		TRUE	Ugt1a10	ugt1a8	NA	sv_bp	FALSE	FALSE	2	2.01668	NA	NA	chr1:88027904-88059526 (0.2 AF), chr1:88039188-88070687 (0.21 AF), chr1:88050299-88073948 (0.22 AF)	NA	NA	NA	FALSE	NA	NA
2925		TRUE	Ugt1a10	ugt1a7	NA	sv_bp	FALSE	FALSE	2	2.01668	NA	NA	chr1:88027904-88059526 (0.2 AF), chr1:88039188-88070687 (0.21 AF), chr1:88050299-88073948 (0.22 AF)	NA	NA	NA	FALSE	NA	NA
2925		TRUE	Ugt1a10	ugt1a9	NA	sv_bp	FALSE	FALSE	2	2.01668	NA	NA	chr1:88027904-88059526 (0.2 AF), chr1:88039188-88070687 (0.21 AF), chr1:88050299-88073948 (0.22 AF)	NA	NA	NA	FALSE	NA	NA
2925		TRUE	Ugt1a6a	ugt1a6	NA	sv_bp	FALSE	FALSE	2	2.01668	NA	NA	chr1:88039188-88070687 (0.21 AF), chr1:88050299-88073948 (0.22 AF)	NA	NA	NA	FALSE	NA	NA
2925		TRUE	Ugt1a6b	ugt1a6	NA	sv_bp	FALSE	FALSE	2	2.01668	NA	NA	chr1:88027904-88059526 (0.2 AF), chr1:88039188-88070687 (0.21 AF), chr1:88050299-88073948 (0.22 AF)	NA	NA	NA	FALSE	NA	NA
2925		TRUE	Ugt1a7c	NA	NA	sv_bp	FALSE	FALSE	2	2.01668	NA	NA	chr1:88027904-88059526 (0.2 AF), chr1:88039188-88070687 (0.21 AF), chr1:88050299-88073948 (0.22 AF)	NA	NA	NA	FALSE	NA	NA
2925		TRUE	Ugt1a8	NA	NA	sv_bp	FALSE	FALSE	2	2.01668	NA	NA	chr1:88027904-88059526 (0.2 AF), chr1:88039188-88070687 (0.21 AF), chr1:88050299-88073948 (0.22 AF)	NA	NA	NA	FALSE	NA	NA
2925		TRUE	Ugt1a9	ugt1a10	NA	sv_bp	FALSE	FALSE	2	2.01668	NA	NA	chr1:88027904-88059526 (0.2 AF), chr1:88039188-88070687 (0.21 AF), chr1:88050299-88073948 (0.22 AF)	NA	NA	NA	FALSE	NA	NA
2925		TRUE	Ugt1a9	ugt1a8	NA	sv_bp	FALSE	FALSE	2	2.01668	NA	NA	chr1:88027904-88059526 (0.2 AF), chr1:88039188-88070687 (0.21 AF), chr1:88050299-88073948 (0.22 AF)	NA	NA	NA	FALSE	NA	NA
2925		TRUE	Ugt1a9	ugt1a7	NA	sv_bp	FALSE	FALSE	2	2.01668	NA	NA	chr1:88027904-88059526 (0.2 AF), chr1:88039188-88070687 (0.21 AF), chr1:88050299-88073948 (0.22 AF)	NA	NA	NA	FALSE	NA	NA
2925		TRUE	Ugt1a9	ugt1a9	NA	sv_bp	FALSE	FALSE	2	2.01668	NA	NA	chr1:88027904-88059526 (0.2 AF), chr1:88039188-88070687 (0.21 AF), chr1:88050299-88073948 (0.22 AF)	NA	NA	NA	FALSE	NA	NA
2727		TRUE	2900009J06Rik	NA	NA	sv_bp	FALSE	FALSE	2	1.99932	NA	NA	chr1:127615898-127688189 (0.3 AF)	NA	NA	NA	FALSE	NA	NA
2727		TRUE	Acmsd	acmsd	NA	sv_bp	FALSE	FALSE	2	1.99932	NA	NA	chr1:127615898-127688189 (0.3 AF)	NA	NA	NA	FALSE	NA	NA
2727		TRUE	Cntnap5b	NA	NA	focal_loss	FALSE	FALSE	1.9	1.99932	2244	-2.7	NA	NA	NA	NA	FALSE	NA	NA
2727		TRUE	Etnk2	etnk2	NA	sv_bp	FALSE	FALSE	2	1.99932	NA	NA	chr1:133274352-133294717 (0.68 AF)	NA	NA	NA	FALSE	NA	NA
2727		TRUE	Exo1	exo1	NA	sv_bp	FALSE	FALSE	2	1.99932	NA	NA	chr1:134527037-175718685 (0.53 AF)	NA	NA	NA	FALSE	NA	NA
2727		TRUE	Kdm5b	kdm5b	NA	sv_bp	FALSE	FALSE	2	1.99932	NA	NA	chr1:134527037-175718685 (0.53 AF)	NA	NA	NA	FALSE	NA	NA
2727		TRUE	Mapkapk2	mapkapk2	NA	sv_bp	FALSE	FALSE	2	1.99932	NA	NA	chr1:131006107-chr11:54291775 (0.66 AF)	NA	NA	NA	FALSE	NA	NA
2727		TRUE	Nckap5	nckap5	sayles	sv_bp	FALSE	FALSE	2	1.99932	NA	NA	chr1:126421158-chr11:90065091 (0.49 AF)	NA	NA	NA	FALSE	NA	NA
2727		TRUE	Plcl1	plcl1	NA	sv_bp	FALSE	FALSE	2	1.99932	NA	NA	chr1:55623947-chr14:104843924 (0.7 AF)	NA	NA	NA	FALSE	NA	NA
2727		TRUE	Ppp1r12b	NA	NA	sv_bp	FALSE	FALSE	2	1.99932	NA	NA	chr1:134877257-chr2:25051246 (0.19 AF)	NA	NA	NA	FALSE	NA	NA
2727		TRUE	Ptprv	NA	NA	sv_bp	FALSE	FALSE	2	1.99932	NA	NA	chr1:135043219-chr3:107247022 (0.84 AF)	NA	NA	NA	FALSE	NA	NA
2727		TRUE	Rassf5	rassf5	NA	sv_bp	FALSE	FALSE	2	1.99932	NA	NA	chr1:131151587-chr11:97678895 (1 AF)	NA	NA	NA	FALSE	NA	NA
2727		TRUE	Rnu6	NA	NA	focal_loss sv_bp	FALSE	FALSE	2	1.99932	5984	-2.7	chr1:125209442-chr2:39148493 (0.2 AF), chr1:126421158-chr11:90065091 (0.49 AF), chr1:127095196-chr12:38124633 (0.11 AF), chr1:127576600-chr11:56117248 (0.52 AF), chr1:127615898-127688189 (0.3 AF), chr1:128465972-chr9:5236092 (1 AF), chr1:128566280-chr10:3940939 (0.29 AF), chr1:131006107-chr11:54291775 (0.66 AF), chr1:131040677-chr9:29417085 (0.52 AF), chr1:131151587-chr11:97678895 (1 AF), chr1:13…	NA	NA	NA	FALSE	NA	NA
2727		TRUE	Srgap2	srgap2	NA	sv_bp	FALSE	FALSE	2	1.99932	NA	NA	chr1:131219667-131318912 (0.4 AF), chr1:131439291-chr9:67033316 (0.51 AF)	NA	NA	NA	FALSE	NA	NA
2727		TRUE	Syt2	syt2	NA	sv_bp	FALSE	FALSE	2	1.99932	NA	NA	chr1:134583489-chr5:53742622 (0.48 AF)	NA	NA	NA	FALSE	NA	NA
2727		TRUE	Timm17a	timm17a	NA	sv_bp	FALSE	FALSE	2	1.99932	NA	NA	chr1:135231318-chr3:67737042 (0.3 AF)	NA	NA	NA	FALSE	NA	NA
2727		TRUE	Tmem163	tmem163	NA	sv_bp	FALSE	FALSE	2	1.99932	NA	NA	chr1:127576600-chr11:56117248 (0.52 AF)	NA	NA	NA	FALSE	NA	NA
2728		TRUE	Gin1	gin1	NA	focal_loss	FALSE	FALSE	1.6	2.15155	4218	0.3	NA	NA	NA	NA	FALSE	NA	NA
2728		TRUE	Rnu6	NA	NA	focal_loss sv_bp	FALSE	FALSE	2.1	2.15155	4218	0.3	chr1:94161349-chr11:92423554 (0.29 AF)	NA	NA	NA	FALSE	NA	NA
2737		TRUE	Nrp2	nrp2	NA	sv_bp	FALSE	FALSE	2	2.04814	NA	NA	chr1:62764458-62777917 (0.62 AF)	NA	NA	NA	FALSE	NA	NA
2737		TRUE	Rnu6	NA	NA	sv_bp	FALSE	FALSE	2	2.04814	NA	NA	chr1:62764458-62777917 (0.62 AF), chr1:85243390-chr1_GL456221v1_random:41310 (0.09 AF)	NA	NA	NA	FALSE	NA	NA
2739		TRUE	Kif1a	kif1a	NA	snv	FALSE	FALSE	2.1	2.15961	NA	NA	NA	chr1:92990296_C/T	missense_variant&splice_region_variant	deleterious_low_confidence(0)	FALSE	NA	NA
2875		TRUE	Inpp5d	inpp5d	sayles	snv	FALSE	FALSE	2.1	1.99594	NA	NA	NA	chr1:87645805_G/T	missense_variant	deleterious_low_confidence(0)	FALSE	NA	NA
2875		TRUE	Rnu6	NA	NA	sv_bp	FALSE	FALSE	2	1.99594	NA	NA	chr1:132682711-chr4:75379311 (0.29 AF), chr1:136482276-chr13:114962690 (0.21 AF), chr1:137454713-chr10:91617950 (0.21 AF), chr1:56824893-56926598 (0.62 AF)	NA	NA	NA	FALSE	NA	NA
2875		TRUE	Satb2	satb2	NA	sv_bp	FALSE	FALSE	1.6	1.99594	NA	NA	chr1:56824893-56926598 (0.62 AF)	NA	NA	NA	FALSE	NA	NA
2911		TRUE	Bend6	bend6	NA	sv_bp	FALSE	FALSE	1.9	2.05186	NA	NA	chr1:33507753-33917037 (0.17 AF)	NA	NA	NA	FALSE	NA	NA
2911		TRUE	Lad1	lad1	NA	sv_bp	FALSE	FALSE	2	2.05186	NA	NA	chr1:135710791-135748172 (0.3 AF)	NA	NA	NA	FALSE	NA	NA
2911		TRUE	Prim2	prim2	NA	sv_bp	FALSE	FALSE	1.8	2.05186	NA	NA	chr1:33507753-33917037 (0.17 AF)	NA	NA	NA	FALSE	NA	NA
2911		TRUE	Rnu6	NA	NA	sv_bp	FALSE	FALSE	2	2.05186	NA	NA	chr1:135710791-135748172 (0.3 AF), chr1:137454719-chr10:91617947 (0.17 AF), chr1:73517659-chr16:12164397 (0.2 AF)	NA	NA	NA	FALSE	NA	NA
2927		TRUE	Rnu6	NA	NA	sv_bp	FALSE	FALSE	2	2.01443	NA	NA	chr1:88037590-88069041 (0.21 AF)	NA	NA	NA	FALSE	NA	NA
2962		TRUE	Rnu6	NA	NA	sv_bp	FALSE	FALSE	2	2.04567	NA	NA	chr1:117566744-117888270 (0.18 AF)	NA	NA	NA	FALSE	NA	NA
3158		TRUE	Nrp2	nrp2	NA	sv_bp	FALSE	FALSE	1.7	2.28187	NA	NA	chr1:62792718-62810031 (0.33 AF)	NA	NA	NA	FALSE	NA	NA
3158		TRUE	Rnu6	NA	NA	sv_bp	FALSE	FALSE	2.2	2.28187	NA	NA	chr1:122273558-chr17:29199973 (0.8 AF), chr1:62792718-62810031 (0.33 AF)	NA	NA	NA	FALSE	NA	NA
383		TRUE	Adgrb3	NA	NA	sv_bp	TRUE	FALSE	2.5	2.01142	NA	NA	chr1:25408194-chr14:101231294 (0.31 AF), chr1:25408745-chr14:101230658 (1 AF)	NA	NA	NA	FALSE	NA	NA
383		TRUE	Bend6	bend6	NA	sv_bp	TRUE	FALSE	3.1	2.01142	NA	NA	chr1:33943734-chr3:155583389 (0.46 AF)	NA	NA	NA	FALSE	NA	NA
383		TRUE	Cntnap5a	cntnap5	NA	focal_loss	TRUE	FALSE	1.5	2.01142	5715	0.5	NA	NA	NA	NA	FALSE	NA	NA
383		TRUE	Coa5	coa5	NA	snv	TRUE	TRUE	2.6	2.01142	NA	NA	NA	chr1:37459668_C/A	stop_lost		FALSE	NA	NA
383		TRUE	D2hgdh	d2hgdh	NA	focal_loss	TRUE	FALSE	1.5	2.01142	1965.9	0.4	NA	NA	NA	NA	FALSE	NA	NA
383		TRUE	Dnah7a	dnah7	NA	sv_bp	TRUE	TRUE	3	2.01142	NA	NA	chr1:46465719-53745292 (0.22 AF), chr1:46565910-53663432 (0.48 AF)	NA	NA	NA	FALSE	NA	NA
383		TRUE	Dnah7b	dnah7	NA	sv_bp	TRUE	TRUE	3	2.01142	NA	NA	chr1:46106555-46465287 (0.21 AF), chr1:46172092-46564838 (0.29 AF)	NA	NA	NA	FALSE	NA	NA
383		TRUE	Dnah7c	dnah7	NA	sv_bp	TRUE	TRUE	2.8	2.01142	NA	NA	chr1:46106555-46465287 (0.21 AF), chr1:46172092-46564838 (0.29 AF), chr1:46465719-53745292 (0.22 AF), chr1:46565910-53663432 (0.48 AF)	NA	NA	NA	FALSE	NA	NA
383		TRUE	Ercc5	ercc5	sayles	sv_bp	TRUE	TRUE	2.9	2.01142	NA	NA	chr1:44191922-chr10:14300856 (0.28 AF)	NA	NA	NA	FALSE	NA	NA
383		TRUE	Gal3st2	gal3st2	NA	focal_loss	TRUE	FALSE	0.8	2.01142	9627.53	0.4	NA	NA	NA	NA	FALSE	NA	NA
383		TRUE	Gm29536	NA	NA	focal_loss	TRUE	FALSE	1.7	2.01142	9145	0.4	NA	NA	NA	NA	FALSE	NA	NA
383		TRUE	Gulp1	gulp1	NA	sv_bp	TRUE	TRUE	2.9	2.01142	NA	NA	chr1:44673068-chrX:115114723 (0.32 AF)	NA	NA	NA	FALSE	NA	NA
383		TRUE	Myo1b	myo1b	NA	snv	TRUE	TRUE	2.8	2.01142	NA	NA	NA	chr1:51809990_T/C	missense_variant	deleterious_low_confidence(0.01)	FALSE	NA	NA
383		TRUE	Rfx8	rfx8	NA	sv_bp	TRUE	TRUE	2.9	2.01142	NA	NA	chr1:39728735-chr4:50139742 (0.14 AF)	NA	NA	NA	FALSE	NA	NA
383		TRUE	Rnu6	NA	NA	focal_loss sv_bp	TRUE	FALSE	1.7	2.01142	41149	0.41389	chr1:58671225-chr18:44807465 (0.25 AF)	NA	NA	NA	FALSE	NA	NA
383		TRUE	St18	st18	NA	snv	TRUE	FALSE	3	2.01142	NA	NA	NA	chr1:6912365_G/C	missense_variant&splice_region_variant	deleterious(0)	FALSE	NA	NA
727	m2	FALSE	Jph1	jph1	NA	snv	TRUE	FALSE	2	1.91871	NA	NA	NA	chr1:17086340_G/C	missense_variant	deleterious(0)	FALSE	NA	NA
727	m2	FALSE	Pik3c2b	pik3c2b	sayles	snv	TRUE	FALSE	1.9	1.91871	NA	NA	NA	chr1:133012710_T/G	missense_variant	deleterious(0)	FALSE	NA	NA
727	m3	FALSE	Dis3l2	dis3l2	NA	sv_bp	FALSE	FALSE	1.7	1.6992	NA	NA	chr1:86725052-142486015 (0.26 AF)	NA	NA	NA	FALSE	NA	NA
727	m3	FALSE	Pik3c2b	pik3c2b	sayles	snv	FALSE	FALSE	1.7	1.6992	NA	NA	NA	chr1:133012710_T/G	missense_variant	deleterious(0)	FALSE	NA	NA
727	m3	FALSE	Rnu6	NA	NA	sv_bp	FALSE	FALSE	1.7	1.6992	NA	NA	chr1:105734207-105841417 (0.23 AF), chr1:86725052-142486015 (0.26 AF)	NA	NA	NA	FALSE	NA	NA
727	m3	FALSE	Tnfrsf11a	tnfrsf11a	sayles	sv_bp	FALSE	FALSE	2.1	1.6992	NA	NA	chr1:105734207-105841417 (0.23 AF)	NA	NA	NA	FALSE	NA	NA
727	m4	FALSE	Pik3c2b	pik3c2b	sayles	snv	FALSE	FALSE	2	1.97427	NA	NA	NA	chr1:133012710_T/G	missense_variant	deleterious(0)	FALSE	NA	NA
727	m4	FALSE	Rnu6	NA	NA	sv_bp	FALSE	FALSE	2	1.97427	NA	NA	chr1:165068072-chr3:48098890 (0.56 AF)	NA	NA	NA	FALSE	NA	NA
727	Pri	TRUE	Pik3c2b	pik3c2b	sayles	snv	FALSE	FALSE	2	2.00199	NA	NA	NA	chr1:133012710_T/G	missense_variant	deleterious(0)	FALSE	NA	NA
817		TRUE	Apc2	apc2	NA	snv	FALSE	FALSE	1	1.12875	NA	NA	NA	chr10:80137766_A/G	missense_variant	deleterious(0)	FALSE	NA	NA
817		TRUE	Cep85l	cep85l	NA	sv_bp	FALSE	FALSE	0.9	1.12875	NA	NA	chr10:53152792-chr14:79600346 (0.38 AF)	NA	NA	NA	FALSE	NA	NA
817		TRUE	Otogl	otogl	NA	sv_bp	FALSE	FALSE	1.8	1.12875	NA	NA	chr10:107628714-chr11:115943297 (0.66 AF)	NA	NA	NA	FALSE	NA	NA
817		TRUE	Pan2	pan2	NA	snv	FALSE	FALSE	2.1	1.12875	NA	NA	NA	chr10:128153540_A/C	missense_variant	deleterious_low_confidence(0)	FALSE	NA	NA
970		TRUE	Acss3	acss3	NA	sv_bp	FALSE	FALSE	2	1.99566	NA	NA	chr10:106832972-chr4:26116586 (0.26 AF)	NA	NA	NA	FALSE	NA	NA
1285		TRUE	1700016L04Rik	NA	NA	amplification	TRUE	FALSE	5	1.97068	NA	NA	NA	NA	NA	NA	FALSE	NA	NA
1285		TRUE	1700124M09Rik	NA	NA	amplification	TRUE	TRUE	5	1.97068	NA	NA	NA	NA	NA	NA	FALSE	NA	NA
1285		TRUE	4930444F02Rik	NA	NA	amplification	TRUE	TRUE	5	1.97068	NA	NA	NA	NA	NA	NA	FALSE	NA	NA
1285		TRUE	4930567K20Rik	NA	NA	amplification	TRUE	FALSE	5.1	1.97068	NA	NA	NA	NA	NA	NA	FALSE	NA	NA
1285		TRUE	4930598N05Rik	NA	NA	amplification	TRUE	FALSE	5.2	1.97068	NA	NA	NA	NA	NA	NA	FALSE	NA	NA
1285		TRUE	9230019H11Rik	NA	NA	amplification	TRUE	FALSE	5.1	1.97068	NA	NA	NA	NA	NA	NA	FALSE	NA	NA
1285		TRUE	A330032P22Rik	NA	NA	amplification	TRUE	FALSE	5.1	1.97068	NA	NA	NA	NA	NA	NA	FALSE	NA	NA
1285		TRUE	A630066F11Rik	NA	NA	amplification	TRUE	FALSE	5	1.97068	NA	NA	NA	NA	NA	NA	FALSE	NA	NA
1285		TRUE	A830082N09Rik	NA	NA	amplification	TRUE	FALSE	5.1	1.97068	NA	NA	NA	NA	NA	NA	FALSE	NA	NA
1285		TRUE	Abracl	abracl	NA	amplification	TRUE	TRUE	7.2	1.97068	NA	NA	NA	NA	NA	NA	FALSE	NA	NA
1285		TRUE	Adat2	adat2	NA	amplification	TRUE	FALSE	5	1.97068	NA	NA	NA	NA	NA	NA	FALSE	NA	NA
1285		TRUE	Adgb	adgb	NA	amplification	TRUE	FALSE	5.2	1.97068	NA	NA	NA	NA	NA	NA	FALSE	NA	NA
1285		TRUE	Adgrg6	NA	NA	amplification	TRUE	FALSE	5	1.97068	NA	NA	NA	NA	NA	NA	FALSE	NA	NA
1285		TRUE	Aig1	aig1	NA	amplification	TRUE	FALSE	5	1.97068	NA	NA	NA	NA	NA	NA	FALSE	NA	NA
1285		TRUE	Akap12	akap12	NA	amplification	TRUE	FALSE	5.1	1.97068	NA	NA	NA	NA	NA	NA	FALSE	NA	NA
1285		TRUE	Arfgef3	NA	NA	amplification	TRUE	TRUE	5	1.97068	NA	NA	NA	NA	NA	NA	FALSE	NA	NA
1285		TRUE	Armt1	NA	NA	amplification	TRUE	FALSE	5.1	1.97068	NA	NA	NA	NA	NA	NA	FALSE	NA	NA
1285		TRUE	B020014A21Rik	NA	NA	amplification	TRUE	FALSE	5.1	1.97068	NA	NA	NA	NA	NA	NA	FALSE	NA	NA
1285		TRUE	B230208H11Rik	NA	NA	amplification	TRUE	FALSE	5	1.97068	NA	NA	NA	NA	NA	NA	FALSE	NA	NA
1285		TRUE	C330004P14Rik	NA	NA	amplification	TRUE	TRUE	7.3	1.97068	NA	NA	NA	NA	NA	NA	FALSE	NA	NA
1285		TRUE	Calhm4	NA	NA	amplification	TRUE	FALSE	5.1	1.97068	NA	NA	NA	NA	NA	NA	FALSE	NA	NA
1285		TRUE	Calhm5	NA	NA	amplification	TRUE	FALSE	5.1	1.97068	NA	NA	NA	NA	NA	NA	FALSE	NA	NA
1285		TRUE	Calhm6	NA	NA	amplification	TRUE	FALSE	5.1	1.97068	NA	NA	NA	NA	NA	NA	FALSE	NA	NA
1285		TRUE	Ccdc28a	ccdc28a	NA	amplification	TRUE	TRUE	7.2	1.97068	NA	NA	NA	NA	NA	NA	FALSE	NA	NA
1285		TRUE	Cenpw	cenpw	NA	amplification	TRUE	FALSE	5.1	1.97068	NA	NA	NA	NA	NA	NA	FALSE	NA	NA
1285		TRUE	Cited2	cited2	NA	amplification	TRUE	TRUE	6.9	1.97068	NA	NA	NA	NA	NA	NA	FALSE	NA	NA
1285		TRUE	Clvs2	clvs2	NA	amplification	TRUE	FALSE	5.4	1.97068	NA	NA	NA	NA	NA	NA	FALSE	NA	NA
1285		TRUE	Cnksr3	cnksr3	NA	amplification	TRUE	FALSE	5.2	1.97068	NA	NA	NA	NA	NA	NA	FALSE	NA	NA
1285		TRUE	Col10a1	col10a1	NA	amplification	TRUE	FALSE	5.1	1.97068	NA	NA	NA	NA	NA	NA	FALSE	NA	NA
1285		TRUE	D830005E20Rik	NA	NA	amplification	TRUE	FALSE	5.2	1.97068	NA	NA	NA	NA	NA	NA	FALSE	NA	NA
1285		TRUE	Dse	dse	NA	amplification	TRUE	FALSE	5.1	1.97068	NA	NA	NA	NA	NA	NA	FALSE	NA	NA
1285		TRUE	Ect2l	ect2l	sayles	amplification	TRUE	TRUE	7.2	1.97068	NA	NA	NA	NA	NA	NA	FALSE	NA	NA
1285		TRUE	Epm2a	epm2a	NA	amplification	TRUE	FALSE	5.2	1.97068	NA	NA	NA	NA	NA	NA	FALSE	NA	NA
1285		TRUE	Esr1	esr1	sayles, valle_inclan	sv_bp	TRUE	FALSE	5	1.97068	NA	NA	chr10:4947931-5814017 (0.45 AF)	NA	NA	NA	FALSE	NA	NA
1285		TRUE	Fbxo30	fbxo30	NA	amplification	TRUE	FALSE	5.2	1.97068	NA	NA	NA	NA	NA	NA	FALSE	NA	NA
1285		TRUE	Frk	frk	NA	amplification	TRUE	FALSE	5.1	1.97068	NA	NA	NA	NA	NA	NA	FALSE	NA	NA
1285		TRUE	Fuca2	fuca2	NA	amplification	TRUE	FALSE	5	1.97068	NA	NA	NA	NA	NA	NA	FALSE	NA	NA
1285		TRUE	Ginm1	ginm1	NA	amplification	TRUE	FALSE	5	1.97068	NA	NA	NA	NA	NA	NA	FALSE	NA	NA
1285		TRUE	Gje1	NA	NA	amplification	TRUE	FALSE	5	1.97068	NA	NA	NA	NA	NA	NA	FALSE	NA	NA
1285		TRUE	Gm15270	NA	NA	sv_bp	TRUE	TRUE	3.1	1.97068	NA	NA	chr10:18267099-24443930 (0.24 AF), chr10:19798156-24465884 (1 AF)	NA	NA	NA	FALSE	NA	NA
1285		TRUE	Gm15939	NA	NA	amplification	TRUE	FALSE	5.6	1.97068	NA	NA	NA	NA	NA	NA	FALSE	NA	NA
1285		TRUE	Gm16254	NA	NA	amplification	TRUE	FALSE	5	1.97068	NA	NA	NA	NA	NA	NA	FALSE	NA	NA
1285		TRUE	Gm20125	NA	NA	amplification	TRUE	TRUE	7	1.97068	NA	NA	NA	NA	NA	NA	FALSE	NA	NA
1285		TRUE	Gm20139	NA	NA	amplification	TRUE	TRUE	5	1.97068	NA	NA	NA	NA	NA	NA	FALSE	NA	NA
1285		TRUE	Gm20300	NA	NA	amplification	TRUE	FALSE	5.1	1.97068	NA	NA	NA	NA	NA	NA	FALSE	NA	NA
1285		TRUE	Gm30570	NA	NA	amplification	TRUE	FALSE	5.1	1.97068	NA	NA	NA	NA	NA	NA	FALSE	NA	NA
1285		TRUE	Gm31904	NA	NA	amplification	TRUE	FALSE	5.2	1.97068	NA	NA	NA	NA	NA	NA	FALSE	NA	NA
1285		TRUE	Gm32172	NA	NA	amplification	TRUE	FALSE	5	1.97068	NA	NA	NA	NA	NA	NA	FALSE	NA	NA
1285		TRUE	Gm32926	NA	NA	amplification	TRUE	TRUE	5	1.97068	NA	NA	NA	NA	NA	NA	FALSE	NA	NA
1285		TRUE	Gm40602	NA	NA	amplification	TRUE	FALSE	5	1.97068	NA	NA	NA	NA	NA	NA	FALSE	NA	NA
1285		TRUE	Gm4922	NA	NA	amplification	TRUE	TRUE	5	1.97068	NA	NA	NA	NA	NA	NA	FALSE	NA	NA
1285		TRUE	Gm5177	NA	NA	amplification	TRUE	FALSE	5.1	1.97068	NA	NA	NA	NA	NA	NA	FALSE	NA	NA
1285		TRUE	Gm51814	NA	NA	amplification	TRUE	TRUE	5	1.97068	NA	NA	NA	NA	NA	NA	FALSE	NA	NA
1285		TRUE	Gm6150	NA	NA	amplification	TRUE	FALSE	5	1.97068	NA	NA	NA	NA	NA	NA	FALSE	NA	NA
1285		TRUE	Grm1	grm1	NA	amplification	TRUE	FALSE	5	1.97068	NA	NA	NA	NA	NA	NA	FALSE	NA	NA
1285		TRUE	H60c	NA	NA	amplification	TRUE	FALSE	5.1	1.97068	NA	NA	NA	NA	NA	NA	FALSE	NA	NA
1285		TRUE	Hddc2	hddc2	NA	amplification	TRUE	FALSE	5.2	1.97068	NA	NA	NA	NA	NA	NA	FALSE	NA	NA
1285		TRUE	Hebp2	hebp2	NA	amplification	TRUE	TRUE	5	1.97068	NA	NA	NA	NA	NA	NA	FALSE	NA	NA
1285		TRUE	Heca	heca	NA	amplification	TRUE	TRUE	7.2	1.97068	NA	NA	NA	NA	NA	NA	FALSE	NA	NA
1285		TRUE	Hey2	hey2	NA	amplification	TRUE	FALSE	5.1	1.97068	NA	NA	NA	NA	NA	NA	FALSE	NA	NA
1285		TRUE	Hint3	hint3	NA	amplification	TRUE	FALSE	5.1	1.97068	NA	NA	NA	NA	NA	NA	FALSE	NA	NA
1285		TRUE	Hivep2	hivep2	NA	amplification	TRUE	FALSE	5	1.97068	NA	NA	NA	NA	NA	NA	FALSE	NA	NA
1285		TRUE	Hymai	NA	NA	amplification	TRUE	FALSE	5	1.97068	NA	NA	NA	NA	NA	NA	FALSE	NA	NA
1285		TRUE	Ipcef1	ipcef1	NA	amplification	TRUE	FALSE	5.3	1.97068	NA	NA	NA	NA	NA	NA	FALSE	NA	NA
1285		TRUE	Iyd	iyd	NA	amplification	TRUE	FALSE	5.1	1.97068	NA	NA	NA	NA	NA	NA	FALSE	NA	NA
1285		TRUE	Katna1	katna1	NA	amplification	TRUE	FALSE	5	1.97068	NA	NA	NA	NA	NA	NA	FALSE	NA	NA
1285		TRUE	Lama2	lama2	NA	sv_bp	TRUE	TRUE	3.5	1.97068	NA	NA	chr10:14808657-27199133 (0.38 AF)	NA	NA	NA	FALSE	NA	NA
1285		TRUE	Lats1	lats1	sayles	amplification	TRUE	FALSE	5	1.97068	NA	NA	NA	NA	NA	NA	FALSE	NA	NA
1285		TRUE	Lrp11	lrp11	NA	amplification	TRUE	FALSE	5	1.97068	NA	NA	NA	NA	NA	NA	FALSE	NA	NA
1285		TRUE	Ltv1	ltv1	NA	amplification	TRUE	FALSE	5	1.97068	NA	NA	NA	NA	NA	NA	FALSE	NA	NA
1285		TRUE	Mir5104	NA	NA	amplification	TRUE	FALSE	5	1.97068	NA	NA	NA	NA	NA	NA	FALSE	NA	NA
1285		TRUE	Mthfd1l	mthfd1l	NA	amplification	TRUE	FALSE	5.1	1.97068	NA	NA	NA	NA	NA	NA	FALSE	NA	NA
1285		TRUE	Myct1	myct1	NA	amplification	TRUE	FALSE	5.3	1.97068	NA	NA	NA	NA	NA	NA	FALSE	NA	NA
1285		TRUE	Ncoa7	ncoa7	NA	amplification	TRUE	FALSE	5.1	1.97068	NA	NA	NA	NA	NA	NA	FALSE	NA	NA
1285		TRUE	Nhsl1	nhsl1	NA	amplification	TRUE	TRUE	5	1.97068	NA	NA	NA	NA	NA	NA	FALSE	NA	NA
1285		TRUE	Nkain2	nkain2	NA	amplification	TRUE	FALSE	5.2	1.97068	NA	NA	NA	NA	NA	NA	FALSE	NA	NA
1285		TRUE	Nmbr	nmbr	NA	amplification	TRUE	FALSE	5	1.97068	NA	NA	NA	NA	NA	NA	FALSE	NA	NA
1285		TRUE	Nt5dc1	nt5dc1	NA	amplification	TRUE	FALSE	5.1	1.97068	NA	NA	NA	NA	NA	NA	FALSE	NA	NA
1285		TRUE	Nup43	nup43	NA	amplification	TRUE	FALSE	5	1.97068	NA	NA	NA	NA	NA	NA	FALSE	NA	NA
1285		TRUE	Olig3	olig3	NA	amplification	TRUE	TRUE	5	1.97068	NA	NA	NA	NA	NA	NA	FALSE	NA	NA
1285		TRUE	Oprm1	oprm1	NA	amplification	TRUE	FALSE	5.3	1.97068	NA	NA	NA	NA	NA	NA	FALSE	NA	NA
1285		TRUE	Pcmt1	NA	NA	amplification	TRUE	FALSE	5	1.97068	NA	NA	NA	NA	NA	NA	FALSE	NA	NA
1285		TRUE	Perp	perp	NA	amplification	TRUE	TRUE	5	1.97068	NA	NA	NA	NA	NA	NA	FALSE	NA	NA
1285		TRUE	Pex3	pex3	NA	amplification	TRUE	FALSE	5	1.97068	NA	NA	NA	NA	NA	NA	FALSE	NA	NA
1285		TRUE	Phactr2	phactr2	NA	amplification	TRUE	FALSE	5	1.97068	NA	NA	NA	NA	NA	NA	FALSE	NA	NA
1285		TRUE	Plagl1	plagl1	NA	amplification	TRUE	FALSE	5	1.97068	NA	NA	NA	NA	NA	NA	FALSE	NA	NA
1285		TRUE	Plekhg1	plekhg1	NA	amplification	TRUE	FALSE	5.1	1.97068	NA	NA	NA	NA	NA	NA	FALSE	NA	NA
1285		TRUE	Ppil4	ppil4	NA	amplification	TRUE	FALSE	5	1.97068	NA	NA	NA	NA	NA	NA	FALSE	NA	NA
1285		TRUE	Ppp1r14c	ppp1r14c	NA	amplification	TRUE	FALSE	5.1	1.97068	NA	NA	NA	NA	NA	NA	FALSE	NA	NA
1285		TRUE	Rab32	rab32	NA	amplification	TRUE	FALSE	5.7	1.97068	NA	NA	NA	NA	NA	NA	FALSE	NA	NA
1285		TRUE	Reps1	reps1	NA	amplification	TRUE	TRUE	7.2	1.97068	NA	NA	NA	NA	NA	NA	FALSE	NA	NA
1285		TRUE	Rgs17	rgs17	NA	sv_bp	TRUE	FALSE	5.4	1.97068	NA	NA	chr10:4947931-5814017 (0.45 AF)	NA	NA	NA	FALSE	NA	NA
1285		TRUE	Rmnd1	rmnd1	NA	amplification	TRUE	FALSE	5.1	1.97068	NA	NA	NA	NA	NA	NA	FALSE	NA	NA
1285		TRUE	Rnf217	rnf217	NA	amplification	TRUE	FALSE	5.1	1.97068	NA	NA	NA	NA	NA	NA	FALSE	NA	NA
1285		TRUE	Rsph4a	rsph4a	NA	amplification	TRUE	FALSE	5.1	1.97068	NA	NA	NA	NA	NA	NA	FALSE	NA	NA
1285		TRUE	Rwdd1	rwdd1	NA	amplification	TRUE	FALSE	5.1	1.97068	NA	NA	NA	NA	NA	NA	FALSE	NA	NA
1285		TRUE	Samd5	samd5	NA	amplification	TRUE	FALSE	5	1.97068	NA	NA	NA	NA	NA	NA	FALSE	NA	NA
1285		TRUE	Sash1	sash1	NA	amplification	TRUE	FALSE	5	1.97068	NA	NA	NA	NA	NA	NA	FALSE	NA	NA
1285		TRUE	Sf3b5	sf3b5	NA	amplification	TRUE	FALSE	5	1.97068	NA	NA	NA	NA	NA	NA	FALSE	NA	NA
1285		TRUE	Shprh	shprh	NA	amplification	TRUE	FALSE	5.1	1.97068	NA	NA	NA	NA	NA	NA	FALSE	NA	NA
1285		TRUE	Stx11	stx11	NA	amplification	TRUE	FALSE	5	1.97068	NA	NA	NA	NA	NA	NA	FALSE	NA	NA
1285		TRUE	Stxbp5	stxbp5	NA	amplification	TRUE	FALSE	5	1.97068	NA	NA	NA	NA	NA	NA	FALSE	NA	NA
1285		TRUE	Sult3a1	NA	NA	amplification	TRUE	FALSE	5.6	1.97068	NA	NA	NA	NA	NA	NA	FALSE	NA	NA
1285		TRUE	Sult3a2	NA	NA	amplification	TRUE	FALSE	5.2	1.97068	NA	NA	NA	NA	NA	NA	FALSE	NA	NA
1285		TRUE	Supt4b	NA	NA	amplification	TRUE	FALSE	5.2	1.97068	NA	NA	NA	NA	NA	NA	FALSE	NA	NA
1285		TRUE	Syne1	syne1	sayles	amplification	TRUE	FALSE	5	1.97068	NA	NA	NA	NA	NA	NA	FALSE	NA	NA
1285		TRUE	Tab2	tab2	NA	amplification	TRUE	FALSE	5	1.97068	NA	NA	NA	NA	NA	NA	FALSE	NA	NA
1285		TRUE	Tafa2	NA	NA	sv_bp	TRUE	FALSE	1	1.97068	NA	NA	chr10:123339171-chr2:111953565 (1 AF)	NA	NA	NA	FALSE	NA	NA
1285		TRUE	Tnfaip3	tnfaip3	sayles	amplification	TRUE	TRUE	5	1.97068	NA	NA	NA	NA	NA	NA	FALSE	NA	NA
1285		TRUE	Tpd52l1	tpd52l1	NA	amplification	TRUE	FALSE	5.2	1.97068	NA	NA	NA	NA	NA	NA	FALSE	NA	NA
1285		TRUE	Trappc3l	trappc3l	NA	amplification	TRUE	FALSE	5.1	1.97068	NA	NA	NA	NA	NA	NA	FALSE	NA	NA
1285		TRUE	Trdn	trdn	NA	amplification	TRUE	FALSE	5.3	1.97068	NA	NA	NA	NA	NA	NA	FALSE	NA	NA
1285		TRUE	Trmt11	trmt11	NA	amplification	TRUE	FALSE	5.1	1.97068	NA	NA	NA	NA	NA	NA	FALSE	NA	NA
1285		TRUE	Tspyl1	tspyl1	NA	amplification	TRUE	FALSE	5.1	1.97068	NA	NA	NA	NA	NA	NA	FALSE	NA	NA
1285		TRUE	Tspyl4	tspyl4	NA	amplification	TRUE	FALSE	5.1	1.97068	NA	NA	NA	NA	NA	NA	FALSE	NA	NA
1285		TRUE	Txlnb	txlnb	NA	amplification	TRUE	TRUE	7.2	1.97068	NA	NA	NA	NA	NA	NA	FALSE	NA	NA
1285		TRUE	Ulbp1	ulbp1	NA	amplification	TRUE	FALSE	5	1.97068	NA	NA	NA	NA	NA	NA	FALSE	NA	NA
1285		TRUE	Ust	ust	NA	amplification	TRUE	FALSE	5	1.97068	NA	NA	NA	NA	NA	NA	FALSE	NA	NA
1285		TRUE	Utrn	utrn	NA	amplification	TRUE	FALSE	4.9	1.97068	NA	NA	NA	NA	NA	NA	FALSE	NA	NA
1285		TRUE	Vip	vip	NA	amplification	TRUE	FALSE	5.3	1.97068	NA	NA	NA	NA	NA	NA	FALSE	NA	NA
1285		TRUE	Vta1	vta1	NA	amplification	TRUE	FALSE	5	1.97068	NA	NA	NA	NA	NA	NA	FALSE	NA	NA
1285		TRUE	Zbtb2	zbtb2	sayles	amplification	TRUE	FALSE	5.1	1.97068	NA	NA	NA	NA	NA	NA	FALSE	NA	NA
1285		TRUE	Zc2hc1b	zc2hc1b	NA	amplification	TRUE	FALSE	5	1.97068	NA	NA	NA	NA	NA	NA	FALSE	NA	NA
1285		TRUE	Zc3h12d	zc3h12d	NA	amplification	TRUE	FALSE	5	1.97068	NA	NA	NA	NA	NA	NA	FALSE	NA	NA
1285		TRUE	Zup1	NA	NA	amplification	TRUE	FALSE	5.1	1.97068	NA	NA	NA	NA	NA	NA	FALSE	NA	NA
1517		TRUE	Ctnna3	ctnna3	NA	focal_loss sv_bp	FALSE	FALSE	1.5	1.95034	250528	0	chr10:63988313-64445191 (1 AF), chr10:64104852-64354510 (1 AF)	NA	NA	NA	FALSE	NA	NA
1517		TRUE	Slc16a10	slc16a10	NA	sv_bp	FALSE	FALSE	2	1.95034	NA	NA	chr10:39978103-chr5:39652951 (0.22 AF)	NA	NA	NA	FALSE	NA	NA
1535		TRUE	Mgat4c	mgat4c	NA	focal_loss	FALSE	FALSE	0.9	1.0323	104085	0	NA	NA	NA	NA	FALSE	NA	NA
1535		TRUE	Ptprk	ptprk	sayles	sv_bp	FALSE	FALSE	1	1.0323	NA	NA	chr10:28188852-28273835 (0.43 AF)	NA	NA	NA	FALSE	NA	NA
2436	m1	FALSE	Arfgef3	NA	NA	sv_bp	FALSE	FALSE	1.8	1.76477	NA	NA	chr10:18615996-chr14:37060063 (0.14 AF)	NA	NA	NA	FALSE	NA	NA
2436	m1	FALSE	Ctnna3	ctnna3	NA	sv_bp	FALSE	FALSE	1.6	1.76477	NA	NA	chr10:63628511-chr11:85288687 (0.3 AF)	NA	NA	NA	FALSE	NA	NA
2436	m1	FALSE	Gm20757	NA	NA	sv_bp	FALSE	FALSE	1.7	1.76477	NA	NA	chr10:92143514-chr14:75704445 (0.26 AF)	NA	NA	NA	FALSE	NA	NA
2436	m2	FALSE	Raet1a	NA	NA	sv_bp	FALSE	FALSE	1.7	1.63266	NA	NA	chr10:3184726-22079635 (0.16 AF)	NA	NA	NA	FALSE	NA	NA
2436	m2	FALSE	Raet1b	NA	NA	sv_bp	FALSE	FALSE	1.7	1.63266	NA	NA	chr10:3184726-22079635 (0.16 AF)	NA	NA	NA	FALSE	NA	NA
2436	m2	FALSE	Raet1c	NA	NA	sv_bp	FALSE	FALSE	1.7	1.63266	NA	NA	chr10:3184726-22079635 (0.16 AF)	NA	NA	NA	FALSE	NA	NA
2514		TRUE	Ahi1	ahi1	NA	sv_bp	FALSE	FALSE	1.8	1.50158	NA	NA	chr10:20949110-53738121 (0.06 AF)	NA	NA	NA	FALSE	NA	NA
2514		TRUE	Akap12	akap12	NA	sv_bp	FALSE	FALSE	1.8	1.50158	NA	NA	chr10:4281787-4530409 (0.46 AF)	NA	NA	NA	FALSE	NA	NA
2514		TRUE	Cdh23	cdh23	NA	snv	FALSE	FALSE	1.3	1.50158	NA	NA	NA	chr10:60151467_A/T	missense_variant	deleterious_low_confidence(0)	FALSE	NA	NA
2514		TRUE	E130307A14Rik	NA	NA	sv_bp	FALSE	FALSE	1.6	1.50158	NA	NA	chr10:39526077-40002242 (0.11 AF)	NA	NA	NA	FALSE	NA	NA
2514		TRUE	Esr1	esr1	sayles, valle_inclan	sv_bp	FALSE	FALSE	1.7	1.50158	NA	NA	chr10:4583035-4859331 (0.18 AF)	NA	NA	NA	FALSE	NA	NA
2514		TRUE	Lama2	lama2	NA	sv_bp	FALSE	FALSE	1.5	1.50158	NA	NA	chr10:26903706-chr14:20843700 (0.23 AF)	NA	NA	NA	FALSE	NA	NA
2514		TRUE	Slc16a10	slc16a10	NA	sv_bp	FALSE	FALSE	1.6	1.50158	NA	NA	chr10:39526077-40002242 (0.11 AF)	NA	NA	NA	FALSE	NA	NA
2514		TRUE	Traf3ip2	traf3ip2	NA	sv_bp	FALSE	FALSE	1.7	1.50158	NA	NA	chr10:39526077-40002242 (0.11 AF)	NA	NA	NA	FALSE	NA	NA
2514		TRUE	Usp15	usp15	NA	indel	FALSE	FALSE	1.5	1.50158	NA	NA	NA	NA	NA	NA	TRUE	frameshift_variant	NA
254		TRUE	Akap12	akap12	NA	sv_bp	FALSE	FALSE	1.1	2.0745	NA	NA	chr10:4173194-4299616 (0.67 AF)	NA	NA	NA	FALSE	NA	NA
254		TRUE	Ctnna3	ctnna3	NA	sv_bp	FALSE	FALSE	2.1	2.0745	NA	NA	chr10:62272670-63397595 (0.63 AF), chr10:64694535-64878385 (0.42 AF)	NA	NA	NA	FALSE	NA	NA
254		TRUE	Supv3l1	supv3l1	NA	sv_bp	FALSE	FALSE	1.4	2.0745	NA	NA	chr10:62272670-63397595 (0.63 AF)	NA	NA	NA	FALSE	NA	NA
2925		TRUE	Rfx4	rfx4	NA	sv_bp	FALSE	FALSE	1	1.01935	NA	NA	chr10:84660639-chr14:84269030 (0.31 AF)	NA	NA	NA	FALSE	NA	NA
2727		TRUE	Gm5134	NA	NA	sv_bp	FALSE	FALSE	2	1.96808	NA	NA	chr10:75813960-chr3:3185380 (0.25 AF)	NA	NA	NA	FALSE	NA	NA
2727		TRUE	Mthfd1l	mthfd1l	NA	sv_bp	FALSE	FALSE	2	1.96808	NA	NA	chr10:3940939-chr1:128566280 (0.29 AF)	NA	NA	NA	FALSE	NA	NA
2727		TRUE	Plxnc1	plxnc1	NA	sv_bp	FALSE	FALSE	0.9	1.96808	NA	NA	chr10:93742104-94778570 (0.38 AF)	NA	NA	NA	FALSE	NA	NA
2728		TRUE	Pcbp3	pcbp3	NA	sv_bp	FALSE	FALSE	2.1	1.64082	NA	NA	chr10:76780365-chr15:85445590 (0.22 AF)	NA	NA	NA	FALSE	NA	NA
2739		TRUE	Ctnna3	ctnna3	NA	focal_loss sv_bp	FALSE	FALSE	1.2	1.85236	148778	-0.1	chr10:64053309-64202368 (1 AF), chr10:64419272-chr12:41278591 (0.96 AF)	NA	NA	NA	FALSE	NA	NA
2739		TRUE	Epb41l2	NA	NA	sv_bp	FALSE	FALSE	1.9	1.85236	NA	NA	chr10:25389803-chr2:24810683 (0.43 AF)	NA	NA	NA	FALSE	NA	NA
2739		TRUE	Gm5134	NA	NA	sv_bp	FALSE	FALSE	2	1.85236	NA	NA	chr10:75813961-chr3:3185380 (0.56 AF)	NA	NA	NA	FALSE	NA	NA
2911		TRUE	Adat3	adat3	NA	sv_bp	FALSE	FALSE	1.5	1.52747	NA	NA	chr10:80089247-80442017 (0.15 AF)	NA	NA	NA	FALSE	NA	NA
2911		TRUE	Ndufs7	ndufs7	NA	sv_bp	FALSE	FALSE	1.4	1.52747	NA	NA	chr10:80089247-80442017 (0.15 AF)	NA	NA	NA	FALSE	NA	NA
2911		TRUE	Scamp4	scamp4	NA	sv_bp	FALSE	FALSE	1.5	1.52747	NA	NA	chr10:80089247-80442017 (0.15 AF)	NA	NA	NA	FALSE	NA	NA
2927		TRUE	Ascc3	ascc3	NA	sv_bp	FALSE	FALSE	1.4	1.11556	NA	NA	chr10:50626296-50635018 (0.15 AF)	NA	NA	NA	FALSE	NA	NA
3158		TRUE	L3mbtl3	l3mbtl3	NA	sv_bp	FALSE	FALSE	1.2	1.32596	NA	NA	chr10:26239133-chr4:94134318 (0.58 AF)	NA	NA	NA	FALSE	NA	NA
383		TRUE	Adgrg6	NA	NA	sv_bp	FALSE	FALSE	1.7	1.67554	NA	NA	chr10:14300856-chr1:44191922 (0.28 AF)	NA	NA	NA	FALSE	NA	NA
383		TRUE	Dgka	dgka	NA	snv indel	FALSE	FALSE	1.8	1.67554	NA	NA	NA	chr10:128569441_A/AT	frameshift_variant		TRUE	frameshift_variant	NA
383		TRUE	Sult3a2	NA	NA	snv	FALSE	FALSE	1.8	1.67554	NA	NA	NA	chr10:33642508_A/G	missense_variant	deleterious(0.02)	FALSE	NA	NA
727	m2	FALSE	Inhbc	inhbc	NA	snv	FALSE	FALSE	1.8	1.84936	NA	NA	NA	chr10:127193476_A/C	missense_variant	deleterious(0)	FALSE	NA	NA
727	m3	FALSE	Frk	frk	NA	sv_bp	FALSE	FALSE	2	2.00419	NA	NA	chr10:34430350-59125914 (0.15 AF), chr10:34430354-59125919 (0.2 AF)	NA	NA	NA	FALSE	NA	NA
727	m3	FALSE	Inhbc	inhbc	NA	snv	FALSE	FALSE	2	2.00419	NA	NA	NA	chr10:127193476_A/C	missense_variant	deleterious(0)	FALSE	NA	NA
727	m3	FALSE	Vmn2r85	NA	NA	snv	FALSE	FALSE	2	2.00419	NA	NA	NA	chr10:130261378_A/C	missense_variant	deleterious(0)	FALSE	NA	NA
727	m4	FALSE	Inhbc	inhbc	NA	snv	FALSE	FALSE	2	1.99439	NA	NA	NA	chr10:127193476_A/C	missense_variant	deleterious(0)	FALSE	NA	NA
727	m4	FALSE	Sash1	sash1	NA	sv_bp	FALSE	FALSE	2	1.99439	NA	NA	chr10:8753189-chr19:52260613 (0.19 AF)	NA	NA	NA	FALSE	NA	NA
727	m4	FALSE	Syne1	syne1	sayles	sv_bp	FALSE	FALSE	2.1	1.99439	NA	NA	chr10:5131125-chr13:71214106 (0.43 AF)	NA	NA	NA	FALSE	NA	NA
727	m4	FALSE	Vmn2r85	NA	NA	snv	FALSE	FALSE	2	1.99439	NA	NA	NA	chr10:130261378_A/C	missense_variant	deleterious(0)	FALSE	NA	NA
727	Pri	TRUE	Vmn2r85	NA	NA	snv	FALSE	FALSE	2	1.94326	NA	NA	NA	chr10:130261378_A/C	missense_variant	deleterious(0)	FALSE	NA	NA
632		TRUE	Col1a1	col1a1	sayles	sv_bp	FALSE	FALSE	2	1.42493	NA	NA	chr11:94843438-chr15:33770391 (0.27 AF)	NA	NA	NA	FALSE	NA	NA
632		TRUE	Ctc1	ctc1	NA	snv	FALSE	FALSE	2	1.42493	NA	NA	NA	chr11:68918595_C/A	stop_gained		FALSE	NA	NA
632		TRUE	Itgb3	itgb3	NA	snv	FALSE	FALSE	3.1	1.42493	NA	NA	NA	chr11:104528785_A/T	missense_variant	deleterious(0)	FALSE	NA	NA
632		TRUE	Myh4	myh4	NA	snv	FALSE	FALSE	2	1.42493	NA	NA	NA	chr11:67145395_A/G	missense_variant	deleterious_low_confidence(0)	FALSE	NA	NA
632		TRUE	Ppm1e	ppm1e	NA	sv_bp	FALSE	FALSE	0.8	1.42493	NA	NA	chr11:87247775-chr14:47191451 (1 AF)	NA	NA	NA	FALSE	NA	NA
632		TRUE	Trp53	tp53	sayles, valle_inclan	focal_loss sv_bp	FALSE	FALSE	-0.1	1.42493	7260	-0.5	chr11:69474029-69481865 (1 AF)	NA	NA	NA	FALSE	NA	NA
817		TRUE	1700007J10Rik	NA	NA	amplification	TRUE	TRUE	5	2.44503	NA	NA	NA	NA	NA	NA	FALSE	NA	NA
817		TRUE	1810063I02Rik	NA	NA	amplification	TRUE	TRUE	13	2.44503	NA	NA	NA	NA	NA	NA	FALSE	NA	NA
817		TRUE	4930412M03Rik	NA	NA	amplification	TRUE	TRUE	13	2.44503	NA	NA	NA	NA	NA	NA	FALSE	NA	NA
817		TRUE	4933439C10Rik	NA	NA	amplification	TRUE	TRUE	5	2.44503	NA	NA	NA	NA	NA	NA	FALSE	NA	NA
817		TRUE	Adora2b	adora2b	NA	amplification	TRUE	TRUE	7.5	2.44503	NA	NA	chr11:62145133-chr7:58349840 (0.11 AF), chr11:62145705-chr1:71850821 (0.39 AF), chr11:62145756-chr1:29057510 (0.11 AF)	NA	NA	NA	FALSE	NA	NA
817		TRUE	Akap10	akap10	NA	amplification	TRUE	TRUE	5.1	2.44503	NA	NA	chr11:40378786-61763900 (0.12 AF), chr11:40379383-61765757 (0.1 AF), chr11:40634469-61764203 (0.31 AF)	NA	NA	NA	FALSE	NA	NA
817		TRUE	Aldh3a1	aldh3a1	NA	amplification	TRUE	TRUE	11.1	2.44503	NA	NA	NA	NA	NA	NA	FALSE	NA	NA
817		TRUE	Aldh3a2	aldh3a2	NA	amplification	TRUE	TRUE	11.1	2.44503	NA	NA	NA	NA	NA	NA	FALSE	NA	NA
817		TRUE	Alkbh5	alkbh5	NA	amplification	TRUE	TRUE	13	2.44503	NA	NA	NA	NA	NA	NA	FALSE	NA	NA
817		TRUE	Atpaf2	atpaf2	NA	amplification	TRUE	TRUE	13	2.44503	NA	NA	NA	NA	NA	NA	FALSE	NA	NA
817		TRUE	B9d1	b9d1	NA	sv_bp	TRUE	TRUE	3.3	2.44503	NA	NA	chr11:61241820-61396664 (0.43 AF)	NA	NA	NA	FALSE	NA	NA
817		TRUE	Col23a1	col23a1	NA	sv_bp	TRUE	TRUE	4.1	2.44503	NA	NA	chr11:51318704-58194365 (0.23 AF), chr11:51319155-51629078 (0.29 AF), chr11:51420602-57452718 (0.18 AF)	NA	NA	NA	FALSE	NA	NA
817		TRUE	Cops3	cops3	NA	amplification	TRUE	TRUE	5	2.44503	NA	NA	NA	NA	NA	NA	FALSE	NA	NA
817		TRUE	Dhrs7b	dhrs7b	NA	amplification	TRUE	TRUE	12.9	2.44503	NA	NA	NA	NA	NA	NA	FALSE	NA	NA
817		TRUE	Dnah17	dnah17	NA	snv	TRUE	FALSE	1.1	2.44503	NA	NA	NA	chr11:117957877_A/T	missense_variant	deleterious_low_confidence(0)	FALSE	NA	NA
817		TRUE	Drc3	NA	NA	amplification	TRUE	TRUE	13	2.44503	NA	NA	NA	NA	NA	NA	FALSE	NA	NA
817		TRUE	Drg2	drg2	NA	amplification	TRUE	TRUE	13	2.44503	NA	NA	NA	NA	NA	NA	FALSE	NA	NA
817		TRUE	Epn2	epn2	NA	amplification	TRUE	TRUE	5.1	2.44503	NA	NA	NA	NA	NA	NA	FALSE	NA	NA
817		TRUE	Fam83g	fam83g	NA	amplification	TRUE	TRUE	5.1	2.44503	NA	NA	NA	NA	NA	NA	FALSE	NA	NA
817		TRUE	Flcn	flcn	sayles, valle_inclan	amplification	TRUE	TRUE	5	2.44503	NA	NA	NA	NA	NA	NA	FALSE	NA	NA
817		TRUE	Flii	flii	NA	amplification	TRUE	TRUE	12.9	2.44503	NA	NA	NA	NA	NA	NA	FALSE	NA	NA
817		TRUE	Gid4	gid4	sayles	amplification	TRUE	TRUE	13	2.44503	NA	NA	NA	NA	NA	NA	FALSE	NA	NA
817		TRUE	Gm16062	NA	NA	amplification	TRUE	TRUE	5	2.44503	NA	NA	NA	NA	NA	NA	FALSE	NA	NA
817		TRUE	Grap	grap	NA	amplification	TRUE	TRUE	5.1	2.44503	NA	NA	NA	NA	NA	NA	FALSE	NA	NA
817		TRUE	Jmjd4	jmjd4	valle_inclan	amplification	TRUE	TRUE	5	2.44503	NA	NA	NA	NA	NA	NA	FALSE	NA	NA
817		TRUE	Kcnj12	kcnj12	NA	amplification	TRUE	TRUE	11.1	2.44503	NA	NA	NA	NA	NA	NA	FALSE	NA	NA
817		TRUE	Larp1	larp1	NA	sv_bp	TRUE	TRUE	4.4	2.44503	NA	NA	chr11:57911073-chr13:30140724 (0.15 AF), chr11:57912767-chr13:30133215 (0.33 AF), chr11:57913014-chr13:30133203 (0.4 AF), chr11:57913095-chr13:30141276 (0.16 AF)	NA	NA	NA	FALSE	NA	NA
817		TRUE	Lig3	lig3	NA	sv_bp	TRUE	FALSE	2.4	2.44503	NA	NA	chr11:82689089-chr15:61902053 (0.69 AF)	NA	NA	NA	FALSE	NA	NA
817		TRUE	Llgl1	llgl1	NA	amplification	TRUE	TRUE	12.9	2.44503	NA	NA	NA	NA	NA	NA	FALSE	NA	NA
817		TRUE	Map2k3	map2k3	NA	amplification	TRUE	TRUE	12.9	2.44503	NA	NA	NA	NA	NA	NA	FALSE	NA	NA
817		TRUE	Map2k3os	NA	NA	amplification	TRUE	TRUE	12.9	2.44503	NA	NA	NA	NA	NA	NA	FALSE	NA	NA
817		TRUE	Med9	med9	NA	amplification	TRUE	TRUE	13	2.44503	NA	NA	NA	NA	NA	NA	FALSE	NA	NA
817		TRUE	Med9os	NA	NA	amplification	TRUE	TRUE	13	2.44503	NA	NA	NA	NA	NA	NA	FALSE	NA	NA
817		TRUE	Mief2	mief2	NA	amplification	TRUE	TRUE	12.9	2.44503	NA	NA	NA	NA	NA	NA	FALSE	NA	NA
817		TRUE	Mir5100	NA	NA	amplification	TRUE	TRUE	12.9	2.44503	NA	NA	NA	NA	NA	NA	FALSE	NA	NA
817		TRUE	Mir6921	NA	NA	amplification	TRUE	TRUE	13	2.44503	NA	NA	NA	NA	NA	NA	FALSE	NA	NA
817		TRUE	Mir6922	NA	NA	amplification	TRUE	TRUE	13	2.44503	NA	NA	NA	NA	NA	NA	FALSE	NA	NA
817		TRUE	Mprip	mprip	NA	amplification	TRUE	TRUE	5	2.44503	NA	NA	NA	NA	NA	NA	FALSE	NA	NA
817		TRUE	Myo15	myo15a	NA	amplification	TRUE	TRUE	13	2.44503	NA	NA	NA	NA	NA	NA	FALSE	NA	NA
817		TRUE	Natd1	NA	NA	amplification	TRUE	TRUE	12.9	2.44503	NA	NA	NA	NA	NA	NA	FALSE	NA	NA
817		TRUE	Ncor1	ncor1	sayles, valle_inclan	amplification	TRUE	FALSE	7.9	2.44503	NA	NA	chr11:62346375-79617789 (0.16 AF)	NA	NA	NA	FALSE	NA	NA
817		TRUE	Nlrp3	nlrp3	NA	amplification	TRUE	TRUE	5	2.44503	NA	NA	NA	NA	NA	NA	FALSE	NA	NA
817		TRUE	Nt5m	nt5m	NA	amplification	TRUE	TRUE	12.8	2.44503	NA	NA	chr11:59739641-chr7:73028953 (1 AF)	NA	NA	NA	FALSE	NA	NA
817		TRUE	Olfr222	or2b11	NA	amplification	TRUE	TRUE	5	2.44503	NA	NA	NA	NA	NA	NA	FALSE	NA	NA
817		TRUE	Olfr223	NA	NA	amplification	TRUE	TRUE	5	2.44503	NA	NA	NA	NA	NA	NA	FALSE	NA	NA
817		TRUE	Olfr225	NA	NA	amplification	TRUE	TRUE	5	2.44503	NA	NA	NA	NA	NA	NA	FALSE	NA	NA
817		TRUE	Pemt	pemt	NA	amplification	TRUE	TRUE	13	2.44503	NA	NA	NA	NA	NA	NA	FALSE	NA	NA
817		TRUE	Pigl	pigl	NA	sv_bp	TRUE	FALSE	1.6	2.44503	NA	NA	chr11:62349168-62351346 (0.19 AF)	NA	NA	NA	FALSE	NA	NA
817		TRUE	Pld6	NA	NA	amplification	TRUE	TRUE	5	2.44503	NA	NA	NA	NA	NA	NA	FALSE	NA	NA
817		TRUE	Prpsap2	prpsap2	NA	amplification	TRUE	TRUE	5.1	2.44503	NA	NA	NA	NA	NA	NA	FALSE	NA	NA
817		TRUE	Prss38	prss38	NA	amplification	TRUE	TRUE	5	2.44503	NA	NA	NA	NA	NA	NA	FALSE	NA	NA
817		TRUE	Rai1	rai1	NA	amplification	TRUE	TRUE	13	2.44503	NA	NA	NA	NA	NA	NA	FALSE	NA	NA
817		TRUE	Rasd1	rasd1	NA	amplification	TRUE	TRUE	13	2.44503	NA	NA	NA	NA	NA	NA	FALSE	NA	NA
817		TRUE	Sec24a	sec24a	NA	sv_bp	TRUE	TRUE	4.1	2.44503	NA	NA	chr11:51319155-51629078 (0.29 AF), chr11:51629304-55499163 (0.2 AF)	NA	NA	NA	FALSE	NA	NA
817		TRUE	Sgcd	sgcd	NA	sv_bp	TRUE	TRUE	3.8	2.44503	NA	NA	chr11:46821724-47217894 (0.24 AF)	NA	NA	NA	FALSE	NA	NA
817		TRUE	Shmt1	shmt1	NA	amplification	TRUE	TRUE	12.9	2.44503	NA	NA	NA	NA	NA	NA	FALSE	NA	NA
817		TRUE	Slc47a1	slc47a1	NA	amplification	TRUE	TRUE	8	2.44503	NA	NA	chr11:61241820-61396664 (0.43 AF)	NA	NA	NA	FALSE	NA	NA
817		TRUE	Slc47a2	NA	NA	amplification	TRUE	TRUE	9.9	2.44503	NA	NA	NA	NA	NA	NA	FALSE	NA	NA
817		TRUE	Slc5a10	slc5a10	NA	amplification	TRUE	TRUE	5.1	2.44503	NA	NA	NA	NA	NA	NA	FALSE	NA	NA
817		TRUE	Smcr8	smcr8	NA	amplification	TRUE	TRUE	12.9	2.44503	NA	NA	NA	NA	NA	NA	FALSE	NA	NA
817		TRUE	Snap47	snap47	NA	amplification	TRUE	TRUE	5	2.44503	NA	NA	NA	NA	NA	NA	FALSE	NA	NA
817		TRUE	Specc1	specc1	NA	amplification	TRUE	TRUE	5	2.44503	NA	NA	NA	NA	NA	NA	FALSE	NA	NA
817		TRUE	Srebf1	srebf1	NA	amplification	TRUE	TRUE	13	2.44503	NA	NA	NA	NA	NA	NA	FALSE	NA	NA
817		TRUE	Taf15	taf15	sayles	sv_bp	TRUE	FALSE	0.3	2.44503	NA	NA	chr11:83392972-chr15:62106477 (0.26 AF), chr11:83396257-chr15:28462476 (0.46 AF)	NA	NA	NA	FALSE	NA	NA
817		TRUE	Tmem11	tmem11	NA	amplification	TRUE	TRUE	12.9	2.44503	NA	NA	NA	NA	NA	NA	FALSE	NA	NA
817		TRUE	Tnfrsf13b	tnfrsf13b	NA	amplification	TRUE	TRUE	11.1	2.44503	NA	NA	NA	NA	NA	NA	FALSE	NA	NA
817		TRUE	Tom1l2	tom1l2	NA	amplification	TRUE	TRUE	13	2.44503	NA	NA	NA	NA	NA	NA	FALSE	NA	NA
817		TRUE	Top3a	top3a	manual_selection	amplification	TRUE	TRUE	12.9	2.44503	NA	NA	chr11:60633121-62190832 (0.09 AF), chr11:60633242-chr15:40293536 (0.06 AF)	NA	NA	NA	FALSE	NA	NA
817		TRUE	Trp53	tp53	sayles, valle_inclan	focal_loss sv_bp	TRUE	FALSE	0.4	2.44503	7546	-0.2	chr11:69474028-69481865 (1 AF)	NA	NA	NA	FALSE	NA	NA
817		TRUE	Ttc19	ttc19	NA	amplification	TRUE	TRUE	7.1	2.44503	NA	NA	chr11:60633121-62190832 (0.09 AF), chr11:62177007-chr1:163670963 (0.19 AF), chr11:62190832-chr15:40293536 (0.17 AF)	NA	NA	NA	FALSE	NA	NA
817		TRUE	Ulk2	ulk2	NA	amplification	TRUE	TRUE	5.3	2.44503	NA	NA	chr11:40375655-61714050 (0.29 AF)	NA	NA	NA	FALSE	NA	NA
817		TRUE	Unk	unk	NA	sv_bp	TRUE	FALSE	1.9	2.44503	NA	NA	chr11:115943297-chr10:107628714 (0.66 AF)	NA	NA	NA	FALSE	NA	NA
817		TRUE	Usp22	usp22	valle_inclan	amplification	TRUE	TRUE	11.1	2.44503	NA	NA	NA	NA	NA	NA	FALSE	NA	NA
817		TRUE	Wnt3a	wnt3a	NA	sv_bp	TRUE	TRUE	4.7	2.44503	NA	NA	chr11:56034780-59163020 (0.31 AF), chr11:59163020-chr15:35549232 (0.19 AF)	NA	NA	NA	FALSE	NA	NA
817		TRUE	Wnt9a	wnt9a	NA	amplification	TRUE	TRUE	5	2.44503	NA	NA	NA	NA	NA	NA	FALSE	NA	NA
817		TRUE	Zfp867	znf627	NA	amplification	TRUE	TRUE	5	2.44503	NA	NA	NA	NA	NA	NA	FALSE	NA	NA
817		TRUE	Zkscan17	znf496	NA	amplification	TRUE	TRUE	5	2.44503	NA	NA	NA	NA	NA	NA	FALSE	NA	NA
817		TRUE	Zswim7	zswim7	NA	amplification	TRUE	TRUE	8.5	2.44503	NA	NA	chr11:62159420-chr16:16532544 (0.25 AF)	NA	NA	NA	FALSE	NA	NA
1285		TRUE	Akap1	akap1	NA	snv	TRUE	FALSE	2	2.0035	NA	NA	NA	chr11:88735203_C/G, chr11:88735642_G/A, chr11:88735686_A/C, chr11:88736422_C/G	missense_variant	deleterious(0.02), tolerated(0.29), tolerated(0.46)	FALSE	NA	NA
1285		TRUE	Ankfn1	ankfn1	NA	focal_loss	TRUE	FALSE	1.9	2.0035	6858	0.5	NA	NA	NA	NA	FALSE	NA	NA
1285		TRUE	Asb16	asb16	NA	snv	TRUE	FALSE	2	2.0035	NA	NA	NA	chr11:102163498_C/T	missense_variant	deleterious(0.01)	FALSE	NA	NA
1285		TRUE	Bptf	bptf	NA	snv	TRUE	FALSE	2	2.0035	NA	NA	NA	chr11:106945815_G/A	missense_variant	deleterious_low_confidence(0)	FALSE	NA	NA
1285		TRUE	C030037D09Rik	NA	NA	sv_bp	TRUE	FALSE	2	2.0035	NA	NA	chr11:88615582-chr5:129205636 (1 AF)	NA	NA	NA	FALSE	NA	NA
1285		TRUE	Cdk12	cdk12	sayles	sv_bp	TRUE	FALSE	1.9	2.0035	NA	NA	chr11:98129546-chr13:94374539 (0.89 AF)	NA	NA	NA	FALSE	NA	NA
1285		TRUE	Ebf1	ebf1	sayles	sv_bp	TRUE	FALSE	1.9	2.0035	NA	NA	chr11:44645191-chr1:171043742 (1 AF), chr11:44645229-chr1:171051850 (0.63 AF)	NA	NA	NA	FALSE	NA	NA
1285		TRUE	Epx	epx	NA	snv	TRUE	FALSE	2	2.0035	NA	NA	NA	chr11:87765779_A/G	missense_variant	deleterious(0)	FALSE	NA	NA
1285		TRUE	Gm11682	NA	NA	sv_bp	TRUE	FALSE	1.9	2.0035	NA	NA	chr11:110434514-chr19:30914198 (1 AF)	NA	NA	NA	FALSE	NA	NA
1285		TRUE	Helz	helz	NA	snv sv_bp	TRUE	FALSE	2	2.0035	NA	NA	chr11:98944919-107462398 (0.67 AF), chr11:98945090-107462385 (0.6 AF)	chr11:107539982_C/T, chr11:107561432_T/C, chr11:107563801_C/T	missense_variant	deleterious_low_confidence(0.04), tolerated_low_confidence(0.9)	FALSE	NA	NA
1285		TRUE	Ifi35	ifi35	NA	snv	TRUE	FALSE	2	2.0035	NA	NA	NA	chr11:101348295_C/T	missense_variant	deleterious(0.04)	FALSE	NA	NA
1285		TRUE	Krt40	krt40	NA	snv	TRUE	FALSE	1.9	2.0035	NA	NA	NA	chr11:99430937_T/C, chr11:99430963_C/T	missense_variant	deleterious(0), tolerated(0.07)	FALSE	NA	NA
1285		TRUE	Krtap1-3	krtap1-1	NA	snv	TRUE	FALSE	1.9	2.0035	NA	NA	NA	chr11:99481952_C/T	missense_variant	deleterious(0.01)	FALSE	NA	NA
1285		TRUE	Mbtd1	mbtd1	NA	snv	TRUE	FALSE	1.9	2.0035	NA	NA	NA	chr11:93820664_A/G	missense_variant	deleterious_low_confidence(0)	FALSE	NA	NA
1285		TRUE	Mpp3	mpp3	NA	snv	TRUE	FALSE	2	2.0035	NA	NA	NA	chr11:101896235_TC/AA, chr11:101916576_C/T	missense_variant	deleterious(0.01), tolerated(0.27)	FALSE	NA	NA
1285		TRUE	Pctp	pctp	NA	snv	TRUE	FALSE	1.9	2.0035	NA	NA	NA	chr11:89881951_C/T	missense_variant	deleterious(0.04)	FALSE	NA	NA
1285		TRUE	Sap30bp	sap30bp	NA	sv_bp	TRUE	TRUE	2	2.0035	NA	NA	chr11:115824607-115826191 (0.56 AF), chr11:115824680-115848185 (0.38 AF), chr11:115826190-chr2:121994004 (0.44 AF), chr11:115826368-115848185 (0.23 AF), chr11:115826397-115851323 (0.34 AF), chr11:115826397-115852178 (0.13 AF), chr11:115848344-115852178 (0.07 AF), chr11:115848351-115853317 (0.12 AF), chr11:115851497-115854768 (0.07 AF), chr11:115851503-115855034 (0.09 AF), chr11:115852339-11585503…	NA	NA	NA	FALSE	NA	NA
1285		TRUE	Spag9	spag9	NA	sv_bp	TRUE	FALSE	1.9	2.0035	NA	NA	chr11:94000441-chr18:61908130 (0.32 AF)	NA	NA	NA	FALSE	NA	NA
1285		TRUE	Stxbp4	stxbp4	NA	snv	TRUE	FALSE	1.9	2.0035	NA	NA	NA	chr11:90426326_C/T	missense_variant	deleterious(0.01)	FALSE	NA	NA
1285		TRUE	Tanc2	tanc2	NA	sv_bp	TRUE	FALSE	2	2.0035	NA	NA	chr11:105529886-105705947 (0.37 AF)	NA	NA	NA	FALSE	NA	NA
1285		TRUE	Tns4	tns4	NA	snv	TRUE	FALSE	1.9	2.0035	NA	NA	NA	chr11:98962230_G/A	missense_variant	deleterious(0.03)	FALSE	NA	NA
1285		TRUE	Trp53	tp53	sayles, valle_inclan	focal_loss	TRUE	FALSE	0.7	2.0035	6858	-0.1	NA	NA	NA	NA	FALSE	NA	NA
1285		TRUE	Tspoap1	NA	NA	snv	TRUE	FALSE	2	2.0035	NA	NA	NA	chr11:87652471_G/A, chr11:87667120_A/C, chr11:87668788_G/T	missense_variant	deleterious_low_confidence(0.05), tolerated(0.41), tolerated(0.48)	FALSE	NA	NA
1501		TRUE	Atad5	atad5	NA	snv	FALSE	FALSE	1.8	1.86384	NA	NA	NA	chr11:80002388_A/C	missense_variant	deleterious(0)	FALSE	NA	NA
1501		TRUE	Bahcc1	bahcc1	NA	sv_bp	FALSE	FALSE	1.8	1.86384	NA	NA	chr11:120124770-chr3:117013235 (0.17 AF)	NA	NA	NA	FALSE	NA	NA
1501		TRUE	Bcas3	bcas3	NA	sv_bp	FALSE	FALSE	1.7	1.86384	NA	NA	chr11:85658248-chr5:38179647 (0.11 AF)	NA	NA	NA	FALSE	NA	NA
1501		TRUE	Bcas3os2	NA	NA	sv_bp	FALSE	FALSE	1.8	1.86384	NA	NA	chr11:85658248-chr5:38179647 (0.11 AF)	NA	NA	NA	FALSE	NA	NA
1501		TRUE	Trp53	tp53	sayles, valle_inclan	focal_loss	FALSE	FALSE	0.5	1.86384	8001	-0.1	NA	NA	NA	NA	FALSE	NA	NA
1517		TRUE	4930469K13Rik	NA	NA	sv_bp	FALSE	FALSE	2	2	NA	NA	chr11:34018883-chr12:19933954 (1 AF), chr11:34019070-chr12:19842943 (0.27 AF)	NA	NA	NA	FALSE	NA	NA
1517		TRUE	Fat2	fat2	NA	snv	FALSE	FALSE	2	2	NA	NA	NA	chr11:55172794_T/G, chr11:55173186_T/C	missense_variant	deleterious(0.03), deleterious(0)	FALSE	NA	NA
1517		TRUE	Lcp2	lcp2	NA	sv_bp	FALSE	FALSE	2	2	NA	NA	chr11:34018883-chr12:19933954 (1 AF), chr11:34019070-chr12:19842943 (0.27 AF)	NA	NA	NA	FALSE	NA	NA
1517		TRUE	Trp53	tp53	sayles, valle_inclan	sv_bp	FALSE	FALSE	2	2	NA	NA	chr11:69474031-69481865 (1 AF)	NA	NA	NA	FALSE	NA	NA
1529		TRUE	Mettl2	mettl2a	NA	snv	FALSE	FALSE	2	1.98624	NA	NA	NA	chr11:105026267_A/G	missense_variant	deleterious(0.02)	FALSE	NA	NA
1529		TRUE	Nploc4	nploc4	NA	snv	FALSE	FALSE	2	1.98624	NA	NA	NA	chr11:120276622_T/C	missense_variant	deleterious(0.01)	FALSE	NA	NA
1529		TRUE	Psme4	psme4	NA	snv	FALSE	FALSE	2.1	1.98624	NA	NA	NA	chr11:30773088_T/C	missense_variant	deleterious_low_confidence(0)	FALSE	NA	NA
1529		TRUE	Trp53	tp53	sayles, valle_inclan	focal_loss	FALSE	FALSE	0.7	1.98624	6858	-0.1	NA	NA	NA	NA	FALSE	NA	NA
1535		TRUE	Trp53	tp53	sayles, valle_inclan	focal_loss	FALSE	FALSE	0.9	2.03479	6858	0	NA	NA	NA	NA	FALSE	NA	NA
2436	R1	TRUE	Cdc27	cdc27	NA	sv_bp	FALSE	FALSE	2.1	2.08364	NA	NA	chr11:104425670-104427453 (0.12 AF)	NA	NA	NA	FALSE	NA	NA
2436	R1	TRUE	Col1a1	col1a1	sayles	indel	FALSE	FALSE	2.1	2.08364	NA	NA	NA	NA	NA	NA	TRUE	frameshift_variant	NA
2436	R1	TRUE	Pitpnc1	NA	NA	sv_bp	FALSE	FALSE	1.5	2.08364	NA	NA	chr11:107246155-107695469 (0.62 AF)	NA	NA	NA	FALSE	NA	NA
2436	R1	TRUE	Trp53	tp53	sayles, valle_inclan	focal_loss	FALSE	FALSE	0.7	2.08364	6888	-0.1	NA	NA	NA	NA	FALSE	NA	NA
2436	R2	FALSE	Col1a1	col1a1	sayles	indel	FALSE	FALSE	2.1	2.05615	NA	NA	NA	NA	NA	NA	TRUE	frameshift_variant	NA
2436	R2	FALSE	Pitpnc1	NA	NA	sv_bp	FALSE	FALSE	1.7	2.05615	NA	NA	chr11:107246155-107695469 (0.82 AF)	NA	NA	NA	FALSE	NA	NA
2436	R2	FALSE	Trp53	tp53	sayles, valle_inclan	focal_loss	FALSE	FALSE	0.8	2.05615	6888	-0.1	NA	NA	NA	NA	FALSE	NA	NA
2436	R3	FALSE	Bahcc1	bahcc1	NA	sv_bp	FALSE	FALSE	1	2.02878	NA	NA	chr11:120148320-120424395 (0.24 AF)	NA	NA	NA	FALSE	NA	NA
2436	R3	FALSE	Gcgr	gcgr	NA	sv_bp	FALSE	FALSE	2.5	2.02878	NA	NA	chr11:120148320-120424395 (0.24 AF)	NA	NA	NA	FALSE	NA	NA
2436	R3	FALSE	Pitpnc1	NA	NA	sv_bp	FALSE	FALSE	1.6	2.02878	NA	NA	chr11:107246155-107695469 (0.59 AF)	NA	NA	NA	FALSE	NA	NA
2436	R3	FALSE	Trp53	tp53	sayles, valle_inclan	focal_loss	FALSE	FALSE	0.6	2.02878	8036	0	NA	NA	NA	NA	FALSE	NA	NA
2436	R4	FALSE	Col1a1	col1a1	sayles	indel	FALSE	FALSE	2	1.99927	NA	NA	NA	NA	NA	NA	TRUE	frameshift_variant	NA
2436	R4	FALSE	Pitpnc1	NA	NA	sv_bp	FALSE	FALSE	1.6	1.99927	NA	NA	chr11:107246155-107695469 (0.85 AF)	NA	NA	NA	FALSE	NA	NA
2436	m1	FALSE	Bahcc1	bahcc1	NA	sv_bp	FALSE	FALSE	2.2	2.09159	NA	NA	chr11:120148320-120424395 (0.11 AF)	NA	NA	NA	FALSE	NA	NA
2436	m1	FALSE	Bcas3	bcas3	NA	sv_bp	FALSE	FALSE	2.1	2.09159	NA	NA	chr11:85288687-chr10:63628511 (0.3 AF)	NA	NA	NA	FALSE	NA	NA
2436	m1	FALSE	Col1a1	col1a1	sayles	indel	FALSE	FALSE	2.1	2.09159	NA	NA	NA	NA	NA	NA	TRUE	frameshift_variant	NA
2436	m1	FALSE	Gcgr	gcgr	NA	sv_bp	FALSE	FALSE	2.3	2.09159	NA	NA	chr11:120148320-120424395 (0.11 AF)	NA	NA	NA	FALSE	NA	NA
2436	m1	FALSE	Nlrp1a	NA	NA	sv_bp	FALSE	FALSE	2.1	2.09159	NA	NA	chr11:71030795-71080103 (0.49 AF)	NA	NA	NA	FALSE	NA	NA
2436	m1	FALSE	Nlrp1b	nlrp1	NA	sv_bp	FALSE	FALSE	2.1	2.09159	NA	NA	chr11:71030795-71080103 (0.49 AF)	NA	NA	NA	FALSE	NA	NA
2436	m1	FALSE	Pitpnc1	NA	NA	sv_bp	FALSE	FALSE	1.7	2.09159	NA	NA	chr11:107246155-107695469 (0.73 AF)	NA	NA	NA	FALSE	NA	NA
2436	m2	FALSE	Col1a1	col1a1	sayles	indel	FALSE	FALSE	2.1	2.07995	NA	NA	NA	NA	NA	NA	TRUE	frameshift_variant	NA
2436	m2	FALSE	Pitpnc1	NA	NA	sv_bp	FALSE	FALSE	1.7	2.07995	NA	NA	chr11:107246155-107695469 (0.62 AF)	NA	NA	NA	FALSE	NA	NA
2436	m3	FALSE	Col1a1	col1a1	sayles	indel	FALSE	FALSE	2	1.99493	NA	NA	NA	NA	NA	NA	TRUE	frameshift_variant	NA
2436	m3	FALSE	Pitpnc1	NA	NA	sv_bp	FALSE	FALSE	1.6	1.99493	NA	NA	chr11:107246155-107695469 (0.76 AF)	NA	NA	NA	FALSE	NA	NA
2436	m4	FALSE	Col1a1	col1a1	sayles	indel	FALSE	FALSE	2.1	2.07337	NA	NA	NA	NA	NA	NA	TRUE	frameshift_variant	NA
2436	m4	FALSE	Pitpnc1	NA	NA	sv_bp	FALSE	FALSE	1.7	2.07337	NA	NA	chr11:107246155-107695469 (0.47 AF)	NA	NA	NA	FALSE	NA	NA
2436	m5	FALSE	Col1a1	col1a1	sayles	indel	FALSE	FALSE	2.1	2.05677	NA	NA	NA	NA	NA	NA	TRUE	frameshift_variant	NA
2436	m5	FALSE	Pitpnc1	NA	NA	sv_bp	FALSE	FALSE	1.7	2.05677	NA	NA	chr11:107246155-107695469 (0.46 AF)	NA	NA	NA	FALSE	NA	NA
2514		TRUE	Pdk2	pdk2	NA	sv_bp	FALSE	FALSE	2	1.93366	NA	NA	chr11:94918310-95635025 (0.16 AF)	NA	NA	NA	FALSE	NA	NA
2514		TRUE	Slc36a3	slc36a3	NA	snv	FALSE	FALSE	1.9	1.93366	NA	NA	NA	chr11:55039401_T/C	missense_variant	deleterious(0)	FALSE	NA	NA
2514		TRUE	Tenm2	tenm2	NA	sv_bp	FALSE	FALSE	1.9	1.93366	NA	NA	chr11:36519389-chr19:60735963 (0.16 AF)	NA	NA	NA	FALSE	NA	NA
2514		TRUE	Trp53	tp53	sayles, valle_inclan	sv_bp	FALSE	FALSE	1.9	1.93366	NA	NA	chr11:69474033-69481865 (1 AF)	NA	NA	NA	FALSE	NA	NA
254		TRUE	Lypd9	NA	NA	snv	FALSE	FALSE	2	2.03772	NA	NA	NA	chr11:58338203_T/G	missense_variant	deleterious(0.04)	FALSE	NA	NA
254		TRUE	Nlrp1b	nlrp1	NA	focal_loss	FALSE	FALSE	1.1	2.03772	43166.7	0.3	NA	NA	NA	NA	FALSE	NA	NA
254		TRUE	Nlrp1c-ps	NA	NA	focal_loss	FALSE	FALSE	0.3	2.03772	42803.7	0.3	NA	NA	NA	NA	FALSE	NA	NA
254		TRUE	Smtn	smtn	NA	snv	FALSE	FALSE	2	2.03772	NA	NA	NA	chr11:3471848_G/A	stop_gained		FALSE	NA	NA
254		TRUE	Trp53	tp53	sayles, valle_inclan	sv_bp	FALSE	FALSE	2	2.03772	NA	NA	chr11:69474033-69481865 (0.59 AF)	NA	NA	NA	FALSE	NA	NA
2925		TRUE	Abca6	abca6	NA	sv_bp	FALSE	FALSE	2.1	2.02016	NA	NA	chr11:110115464-chr14:86329809 (0.38 AF), chr11:110115687-chr14:86330029 (0.27 AF)	NA	NA	NA	FALSE	NA	NA
2925		TRUE	Trp53	tp53	sayles, valle_inclan	sv_bp	FALSE	FALSE	2	2.02016	NA	NA	chr11:69474026-69481859 (0.98 AF)	NA	NA	NA	FALSE	NA	NA
2727		TRUE	Meikin	NA	NA	sv_bp	FALSE	FALSE	2	2.00551	NA	NA	chr11:54291775-chr1:131006107 (0.66 AF)	NA	NA	NA	FALSE	NA	NA
2727		TRUE	Trp53	tp53	sayles, valle_inclan	focal_loss	FALSE	FALSE	0.6	2.00551	8228	0	NA	NA	NA	NA	FALSE	NA	NA
2736		TRUE	AU040972	NA	NA	focal_loss	FALSE	FALSE	-0.4	1.34634	2310	-0.4	NA	NA	NA	NA	FALSE	NA	NA
2736		TRUE	Evi2	NA	NA	focal_loss sv_bp	FALSE	FALSE	-0.4	1.34634	16976	-0.4	chr11:79421120-chr8:59269191 (0.45 AF)	NA	NA	NA	FALSE	NA	NA
2736		TRUE	Evi2a	evi2a	NA	focal_loss sv_bp	FALSE	FALSE	-0.3	1.34634	3800.99	-0.4	chr11:79421120-chr8:59269191 (0.45 AF)	NA	NA	NA	FALSE	NA	NA
2736		TRUE	Evi2b	evi2b	NA	focal_loss	FALSE	FALSE	-0.4	1.34634	10379	-0.4	NA	NA	NA	NA	FALSE	NA	NA
2736		TRUE	Gm11201	NA	NA	focal_loss	FALSE	FALSE	-0.4	1.34634	11410	-0.4	NA	NA	NA	NA	FALSE	NA	NA
2736		TRUE	Ksr1	ksr1	NA	focal_loss	FALSE	FALSE	-0.4	1.34634	133035	-0.4	NA	NA	NA	NA	FALSE	NA	NA
2736		TRUE	Lgals9	lgals9b	NA	focal_loss	FALSE	FALSE	-0.4	1.34634	21947	-0.4	NA	NA	NA	NA	FALSE	NA	NA
2736		TRUE	Mprip	mprip	NA	sv_bp	FALSE	FALSE	1.3	1.34634	NA	NA	chr11:59665333-61167040 (0.95 AF)	NA	NA	NA	FALSE	NA	NA
2736		TRUE	Nf1	nf1	sayles, valle_inclan	focal_loss sv_bp	FALSE	FALSE	-0.1	1.34634	190469	-0.4	chr11:79421120-chr8:59269191 (0.45 AF)	NA	NA	NA	FALSE	NA	NA
2736		TRUE	Nos2	nos2	NA	focal_loss sv_bp	FALSE	FALSE	0.1	1.34634	27462	-0.4	chr11:78823661-chr3:89673970 (0.84 AF)	NA	NA	NA	FALSE	NA	NA
2736		TRUE	Omg	omg	NA	focal_loss	FALSE	FALSE	-0.4	1.34634	3101.99	-0.4	NA	NA	NA	NA	FALSE	NA	NA
2736		TRUE	Trp53	tp53	sayles, valle_inclan	focal_loss	FALSE	FALSE	0.1	1.34634	7398	-0.4	NA	NA	NA	NA	FALSE	NA	NA
2736		TRUE	Wnt9a	wnt9a	NA	sv_bp	FALSE	FALSE	2.8	1.34634	NA	NA	chr11:59211312-chr13:54903922 (0.97 AF), chr11:59211913-chr13:54899333 (1 AF)	NA	NA	NA	FALSE	NA	NA
2736		TRUE	Wsb1	wsb1	NA	focal_loss	FALSE	FALSE	-0.4	1.34634	15315	-0.4	NA	NA	NA	NA	FALSE	NA	NA
2737		TRUE	Trp53	tp53	sayles, valle_inclan	focal_loss sv_bp	FALSE	FALSE	0.7	1.99368	7490	0	chr11:69474033-69481865 (1 AF)	NA	NA	NA	FALSE	NA	NA
2739		TRUE	Ccdc57	ccdc57	NA	snv	FALSE	FALSE	1.9	1.94969	NA	NA	NA	chr11:120810315_A/C	missense_variant	deleterious(0.01)	FALSE	NA	NA
2739		TRUE	Glod4	glod4	NA	sv_bp	FALSE	FALSE	1.9	1.94969	NA	NA	chr11:75464675-76111592 (0.47 AF)	NA	NA	NA	FALSE	NA	NA
2739		TRUE	Slc43a2	slc43a2	NA	sv_bp	FALSE	FALSE	1.8	1.94969	NA	NA	chr11:75464675-76111592 (0.47 AF)	NA	NA	NA	FALSE	NA	NA
2739		TRUE	Trp53	tp53	sayles, valle_inclan	focal_loss	FALSE	FALSE	0.5	1.94969	8130	-0.1	NA	NA	NA	NA	FALSE	NA	NA
2875		TRUE	Col1a1	col1a1	sayles	sv_bp	FALSE	FALSE	1.6	2.0523	NA	NA	chr11:94836310-94844162 (0.73 AF)	NA	NA	NA	FALSE	NA	NA
2875		TRUE	Fabp6	fabp6	NA	snv	FALSE	FALSE	2	2.0523	NA	NA	NA	chr11:43489404_T/G	missense_variant	deleterious(0.03)	FALSE	NA	NA
2875		TRUE	Trp53	tp53	sayles, valle_inclan	focal_loss sv_bp	FALSE	FALSE	0.8	2.0523	7209	0	chr11:69474033-69481865 (1 AF)	NA	NA	NA	FALSE	NA	NA
2911		TRUE	Gm12339	NA	NA	sv_bp	FALSE	FALSE	2	1.99476	NA	NA	chr11:75687773-76140290 (0.3 AF)	NA	NA	NA	FALSE	NA	NA
2911		TRUE	Mrm3	NA	NA	sv_bp	FALSE	FALSE	2	1.99476	NA	NA	chr11:75687773-76140290 (0.3 AF)	NA	NA	NA	FALSE	NA	NA
2911		TRUE	Ppm1e	ppm1e	NA	sv_bp	FALSE	FALSE	1.7	1.99476	NA	NA	chr11:87017070-87170047 (0.26 AF), chr11:87170047-chr19:5146196 (0.17 AF), chr11:87170048-107030712 (0.11 AF)	NA	NA	NA	FALSE	NA	NA
2911		TRUE	Trp53	tp53	sayles, valle_inclan	sv_bp	FALSE	FALSE	2	1.99476	NA	NA	chr11:69474033-69481865 (1 AF)	NA	NA	NA	FALSE	NA	NA
2962		TRUE	Axin2	axin2	sayles, valle_inclan	focal_loss	FALSE	FALSE	-0.2	1.13482	30433.6	-0.2	NA	NA	NA	NA	FALSE	NA	NA
2962		TRUE	Trp53	tp53	sayles, valle_inclan	focal_loss sv_bp	FALSE	FALSE	0.1	1.13482	7870	-0.3	chr11:69474032-69481865 (0.87 AF)	NA	NA	NA	FALSE	NA	NA
3158		TRUE	Ankfn1	ankfn1	NA	sv_bp	FALSE	FALSE	1.8	1.47315	NA	NA	chr11:78469534-89508211 (0.15 AF), chr11:89507056-89906802 (0.12 AF)	NA	NA	NA	FALSE	NA	NA
3158		TRUE	Hid1	hid1	NA	sv_bp	FALSE	FALSE	1.5	1.47315	NA	NA	chr11:115257929-chr15:79634834 (0.45 AF)	NA	NA	NA	FALSE	NA	NA
3158		TRUE	Nlk	nlk	NA	sv_bp	FALSE	FALSE	1.4	1.47315	NA	NA	chr11:78469534-89508211 (0.15 AF), chr11:78471607-93950339 (0.19 AF)	NA	NA	NA	FALSE	NA	NA
3158		TRUE	Slc22a4	slc22a4	NA	snv	FALSE	FALSE	1.4	1.47315	NA	NA	NA	chr11:53918577_G/A	stop_gained		FALSE	NA	NA
3158		TRUE	Spag9	spag9	NA	sv_bp	FALSE	FALSE	1.9	1.47315	NA	NA	chr11:78471607-93950339 (0.19 AF)	NA	NA	NA	FALSE	NA	NA
383		TRUE	Irgm2	irgm	NA	snv	FALSE	FALSE	1.8	1.70565	NA	NA	NA	chr11:58110924_G/A, chr11:58110951_A/C, chr11:58111238_G/T, chr11:58111389_C/G	missense_variant	deleterious(0.03), tolerated(0.41), tolerated(1)	FALSE	NA	NA
383		TRUE	Larp1	larp1	NA	snv	FALSE	FALSE	1.8	1.70565	NA	NA	NA	chr11:57933166_G/A	missense_variant	deleterious_low_confidence(0.02)	FALSE	NA	NA
383		TRUE	Obscn	obscn	NA	snv	FALSE	FALSE	1.7	1.70565	NA	NA	NA	chr11:58891715_G/A, chr11:58921934_C/T, chr11:58942383_G/A, chr11:58943439_T/C, chr11:58944594_C/T, chr11:58944651_T/C, chr11:58946936_G/T, chr11:58960757_C/A, chr11:58970722_C/G, chr11:58972698_C/A, chr11:58984239_C/T, chr11:59013563_T/C, chr11:59021449_C/T	missense_variant	deleterious(0.02), deleterious(0.03), deleterious(0.04), tolerated(0.09), tolerated(0.12), tolerated(0.23), tolerated(0.34), tolerated(0.39), tolerated(0.62), tolerated(1)	FALSE	NA	NA
383		TRUE	Prpsap2	prpsap2	NA	snv	FALSE	FALSE	1.9	1.70565	NA	NA	NA	chr11:61647078_A/C	missense_variant	deleterious_low_confidence(0.01)	FALSE	NA	NA
383		TRUE	Tom1l2	tom1l2	NA	snv	FALSE	FALSE	1.8	1.70565	NA	NA	NA	chr11:60132682_C/T	missense_variant	deleterious_low_confidence(0.03)	FALSE	NA	NA
383		TRUE	Trp53	tp53	sayles, valle_inclan	focal_loss	FALSE	FALSE	0.7	1.70565	6858	-0.1	NA	NA	NA	NA	FALSE	NA	NA
383		TRUE	Zfp286	znf286a	NA	snv	FALSE	FALSE	1.4	1.70565	NA	NA	NA	chr11:62675782_G/A, chr11:62678795_A/G	missense_variant	deleterious(0), tolerated(1)	FALSE	NA	NA
383		TRUE	Zfp39	znf717	NA	snv	FALSE	FALSE	1.7	1.70565	NA	NA	NA	chr11:58780871_G/C, chr11:58780873_A/C, chr11:58781130_G/C, chr11:58781967_T/A	missense_variant, stop_gained	, deleterious(0.04), tolerated(0.07), tolerated(0.09)	FALSE	NA	NA
727	m2	FALSE	Ccdc57	ccdc57	NA	snv	FALSE	FALSE	2.1	2.1	NA	NA	NA	chr11:120776163_A/C	missense_variant	deleterious(0)	FALSE	NA	NA
727	m3	FALSE	Ccdc57	ccdc57	NA	snv	FALSE	FALSE	2.1	2.1179	NA	NA	NA	chr11:120776163_A/C	missense_variant	deleterious(0)	FALSE	NA	NA
727	m3	FALSE	Nufip2	nufip2	NA	snv	FALSE	FALSE	2.1	2.1179	NA	NA	NA	chr11:77583803_A/T	missense_variant	deleterious(0.05)	FALSE	NA	NA
727	m4	FALSE	Abcc3	abcc3	NA	snv	FALSE	FALSE	1.9	1.98234	NA	NA	NA	chr11:94256042_T/G	missense_variant	deleterious_low_confidence(0)	FALSE	NA	NA
727	m4	FALSE	Ccdc57	ccdc57	NA	snv	FALSE	FALSE	2	1.98234	NA	NA	NA	chr11:120776163_A/C	missense_variant	deleterious(0)	FALSE	NA	NA
727	m4	FALSE	Pde6g	pde6g	NA	snv	FALSE	FALSE	2	1.98234	NA	NA	NA	chr11:120341396_G/A	missense_variant	deleterious_low_confidence(0)	FALSE	NA	NA
727	m4	FALSE	Rapgefl1	rapgefl1	NA	sv_bp	FALSE	FALSE	1.9	1.98234	NA	NA	chr11:98734510-chr10:7226904 (0.19 AF)	NA	NA	NA	FALSE	NA	NA
727	Pri	TRUE	Ccdc57	ccdc57	NA	snv	FALSE	FALSE	2	2.00089	NA	NA	NA	chr11:120776163_A/C	missense_variant	deleterious(0)	FALSE	NA	NA
632		TRUE	Fcf1	fcf1	NA	snv	FALSE	FALSE	2.1	1.9986	NA	NA	NA	chr12:85026223_A/C	missense_variant	deleterious_low_confidence(0.01)	FALSE	NA	NA
632		TRUE	Greb1	greb1	NA	snv	FALSE	FALSE	2	1.9986	NA	NA	NA	chr12:16746463_A/T	missense_variant	deleterious_low_confidence(0)	FALSE	NA	NA
632		TRUE	Immp2l	immp2l	NA	sv_bp	FALSE	FALSE	1.7	1.9986	NA	NA	chr12:41438395-41709874 (0.82 AF)	NA	NA	NA	FALSE	NA	NA
817		TRUE	Nbas	nbas	NA	snv	FALSE	FALSE	2	1.95271	NA	NA	NA	chr12:13491516_G/C	missense_variant	deleterious_low_confidence(0.01)	FALSE	NA	NA
817		TRUE	Prkar2b	prkar2b	NA	snv	FALSE	FALSE	2	1.95271	NA	NA	NA	chr12:32088629_C/T	missense_variant	deleterious_low_confidence(0.01)	FALSE	NA	NA
1285		TRUE	Nin	nin	sayles	sv_bp	TRUE	TRUE	1	1.01584	NA	NA	chr12:70072331-70074783 (0.36 AF), chr12:70073752-70076756 (0.37 AF), chr12:70074967-70076759 (0.92 AF), chr12:70075012-70077653 (0.19 AF), chr12:70075040-70078430 (0.17 AF), chr12:70076978-70078428 (0.29 AF), chr12:70077772-70078431 (0.88 AF)	NA	NA	NA	FALSE	NA	NA
1285		TRUE	Rapgef5	rapgef5	NA	sv_bp	TRUE	FALSE	1	1.01584	NA	NA	chr12:117666508-chr2:118572343 (0.84 AF)	NA	NA	NA	FALSE	NA	NA
1501		TRUE	Gpatch2l	gpatch2l	NA	sv_bp	FALSE	FALSE	1.9	1.99978	NA	NA	chr12:86295511-chr17:32483061 (0.1 AF)	NA	NA	NA	FALSE	NA	NA
1501		TRUE	Serpina3b	NA	NA	sv_bp	FALSE	FALSE	2	1.99978	NA	NA	chr12:104097076-chr5:111953981 (0.16 AF)	NA	NA	NA	FALSE	NA	NA
1517		TRUE	1700030C10Rik	NA	NA	amplification	FALSE	FALSE	5.6	1.33392	NA	NA	NA	NA	NA	NA	FALSE	NA	NA
1517		TRUE	Colec11	colec11	NA	snv	FALSE	FALSE	2.4	1.33392	NA	NA	NA	chr12:28645017_T/A	missense_variant	deleterious(0)	FALSE	NA	NA
1517		TRUE	Dnajc27	dnajc27	NA	snv	FALSE	FALSE	1.1	1.33392	NA	NA	NA	chr12:4146322_A/G	missense_variant	deleterious(0.01)	FALSE	NA	NA
1517		TRUE	Gm5784	NA	NA	sv_bp	FALSE	FALSE	2.9	1.33392	NA	NA	chr12:15111268-19473743 (1 AF)	NA	NA	NA	FALSE	NA	NA
1535		TRUE	Pld4	pld4	NA	snv	FALSE	FALSE	2	1.98468	NA	NA	NA	chr12:112731452_C/G	missense_variant	deleterious(0.02)	FALSE	NA	NA
2436	R1	TRUE	Asxl2	asxl2	sayles, valle_inclan	focal_loss sv_bp	FALSE	FALSE	0.5	1.4114	33872.8	-0.1	chr12:3522607-3913840 (1 AF)	NA	NA	NA	FALSE	NA	NA
2436	R1	TRUE	Dnmt3a	dnmt3a	sayles, valle_inclan	focal_loss sv_bp	FALSE	FALSE	0.4	1.4114	56320.7	-0.1	chr12:3522607-3913840 (1 AF)	NA	NA	NA	FALSE	NA	NA
2436	R1	TRUE	Dnmt3aos	NA	NA	focal_loss	FALSE	FALSE	-0.1	1.4114	2952.99	-0.1	NA	NA	NA	NA	FALSE	NA	NA
2436	R1	TRUE	Dtnb	dtnb	NA	focal_loss	FALSE	FALSE	-0.1	1.4114	213095	-0.1	NA	NA	NA	NA	FALSE	NA	NA
2436	R2	FALSE	Asxl2	asxl2	sayles, valle_inclan	focal_loss sv_bp	FALSE	FALSE	0.7	1.43561	33872.9	0.1	chr12:3522607-3913840 (1 AF)	NA	NA	NA	FALSE	NA	NA
2436	R2	FALSE	Dnmt3a	dnmt3a	sayles, valle_inclan	focal_loss sv_bp	FALSE	FALSE	0.6	1.43561	56320.9	0.1	chr12:3522607-3913840 (1 AF)	NA	NA	NA	FALSE	NA	NA
2436	R2	FALSE	Dnmt3aos	NA	NA	focal_loss	FALSE	FALSE	0.1	1.43561	2952.99	0.1	NA	NA	NA	NA	FALSE	NA	NA
2436	R2	FALSE	Dtnb	dtnb	NA	focal_loss	FALSE	FALSE	0.1	1.43561	213094	0.1	NA	NA	NA	NA	FALSE	NA	NA
2436	R3	FALSE	Asxl2	asxl2	sayles, valle_inclan	focal_loss sv_bp	FALSE	FALSE	0.6	1.38933	33872.9	0	chr12:3522607-3913840 (0.94 AF)	NA	NA	NA	FALSE	NA	NA
2436	R3	FALSE	Dnmt3a	dnmt3a	sayles, valle_inclan	focal_loss sv_bp	FALSE	FALSE	0.5	1.38933	56320.9	0	chr12:3522607-3913840 (0.94 AF)	NA	NA	NA	FALSE	NA	NA
2436	R3	FALSE	Dnmt3aos	NA	NA	focal_loss	FALSE	FALSE	0	1.38933	2952.99	0	NA	NA	NA	NA	FALSE	NA	NA
2436	R3	FALSE	Dtnb	dtnb	NA	focal_loss	FALSE	FALSE	0	1.38933	213094	0	NA	NA	NA	NA	FALSE	NA	NA
2436	R4	FALSE	Asxl2	asxl2	sayles, valle_inclan	focal_loss sv_bp	FALSE	FALSE	0.6	1.46159	33872.9	0	chr12:3522607-3913840 (1 AF)	NA	NA	NA	FALSE	NA	NA
2436	R4	FALSE	Dnmt3a	dnmt3a	sayles, valle_inclan	focal_loss sv_bp	FALSE	FALSE	0.5	1.46159	56320.9	0	chr12:3522607-3913840 (1 AF)	NA	NA	NA	FALSE	NA	NA
2436	R4	FALSE	Dnmt3aos	NA	NA	focal_loss	FALSE	FALSE	0	1.46159	2952.99	0	NA	NA	NA	NA	FALSE	NA	NA
2436	R4	FALSE	Dtnb	dtnb	NA	focal_loss	FALSE	FALSE	0	1.46159	213094	0	NA	NA	NA	NA	FALSE	NA	NA
2436	m1	FALSE	Abcb5	abcb5	NA	sv_bp	FALSE	FALSE	2.1	1.43303	NA	NA	chr12:118926231-chr1:123968203 (0.16 AF)	NA	NA	NA	FALSE	NA	NA
2436	m1	FALSE	Asxl2	asxl2	sayles, valle_inclan	focal_loss sv_bp	FALSE	FALSE	0.5	1.43303	33872.9	-0.1	chr12:3522607-3913840 (1 AF)	NA	NA	NA	FALSE	NA	NA
2436	m1	FALSE	Dnmt3a	dnmt3a	sayles, valle_inclan	focal_loss sv_bp	FALSE	FALSE	0.4	1.43303	56320.9	-0.1	chr12:3522607-3913840 (1 AF)	NA	NA	NA	FALSE	NA	NA
2436	m1	FALSE	Dnmt3aos	NA	NA	focal_loss	FALSE	FALSE	-0.1	1.43303	2952.99	-0.1	NA	NA	NA	NA	FALSE	NA	NA
2436	m1	FALSE	Dtnb	dtnb	NA	focal_loss	FALSE	FALSE	-0.1	1.43303	213094	-0.1	NA	NA	NA	NA	FALSE	NA	NA
2436	m2	FALSE	Asxl2	asxl2	sayles, valle_inclan	focal_loss sv_bp	FALSE	FALSE	0.6	1.48579	33872.9	0.1	chr12:3522607-3913840 (0.71 AF)	NA	NA	NA	FALSE	NA	NA
2436	m2	FALSE	Dnmt3a	dnmt3a	sayles, valle_inclan	focal_loss sv_bp	FALSE	FALSE	0.6	1.48579	56320.9	0.1	chr12:3522607-3913840 (0.71 AF)	NA	NA	NA	FALSE	NA	NA
2436	m2	FALSE	Dnmt3aos	NA	NA	focal_loss	FALSE	FALSE	0.1	1.48579	2952.99	0.1	NA	NA	NA	NA	FALSE	NA	NA
2436	m2	FALSE	Dtnb	dtnb	NA	focal_loss	FALSE	FALSE	0.1	1.48579	213094	0.1	NA	NA	NA	NA	FALSE	NA	NA
2436	m3	FALSE	Asxl2	asxl2	sayles, valle_inclan	focal_loss sv_bp	FALSE	FALSE	0.6	1.4147	33872.9	0	chr12:3522607-3913840 (1 AF)	NA	NA	NA	FALSE	NA	NA
2436	m3	FALSE	Dnmt3a	dnmt3a	sayles, valle_inclan	focal_loss sv_bp	FALSE	FALSE	0.5	1.4147	56320.9	0	chr12:3522607-3913840 (1 AF)	NA	NA	NA	FALSE	NA	NA
2436	m3	FALSE	Dnmt3aos	NA	NA	focal_loss	FALSE	FALSE	0	1.4147	2952.99	0	NA	NA	NA	NA	FALSE	NA	NA
2436	m3	FALSE	Dtnb	dtnb	NA	focal_loss	FALSE	FALSE	0	1.4147	213094	0	NA	NA	NA	NA	FALSE	NA	NA
2436	m4	FALSE	Asxl2	asxl2	sayles, valle_inclan	focal_loss sv_bp	FALSE	FALSE	0.6	1.45046	33872.9	0	chr12:3522607-3913840 (0.69 AF)	NA	NA	NA	FALSE	NA	NA
2436	m4	FALSE	Dnmt3a	dnmt3a	sayles, valle_inclan	focal_loss sv_bp	FALSE	FALSE	0.5	1.45046	57468.9	0	chr12:3522607-3913840 (0.69 AF)	NA	NA	NA	FALSE	NA	NA
2436	m4	FALSE	Dnmt3aos	NA	NA	focal_loss	FALSE	FALSE	0	1.45046	2952.99	0	NA	NA	NA	NA	FALSE	NA	NA
2436	m4	FALSE	Dtnb	dtnb	NA	focal_loss	FALSE	FALSE	0	1.45046	213094	0	NA	NA	NA	NA	FALSE	NA	NA
2436	m5	FALSE	Asxl2	asxl2	sayles, valle_inclan	focal_loss sv_bp	FALSE	FALSE	0.7	1.43853	33872.9	0.1	chr12:3522607-3913840 (0.4 AF)	NA	NA	NA	FALSE	NA	NA
2436	m5	FALSE	Dnmt3a	dnmt3a	sayles, valle_inclan	focal_loss sv_bp	FALSE	FALSE	0.6	1.43853	57468.9	0.1	chr12:3522607-3913840 (0.4 AF)	NA	NA	NA	FALSE	NA	NA
2436	m5	FALSE	Dnmt3aos	NA	NA	focal_loss	FALSE	FALSE	0.1	1.43853	2952.99	0.1	NA	NA	NA	NA	FALSE	NA	NA
2436	m5	FALSE	Dtnb	dtnb	NA	focal_loss	FALSE	FALSE	0.1	1.43853	213094	0.1	NA	NA	NA	NA	FALSE	NA	NA
2514		TRUE	Immp2l	immp2l	NA	focal_loss sv_bp	FALSE	FALSE	1.2	1.4372	66528	0.0750008	chr12:40991138-41466031 (0.16 AF), chr12:41631249-41697515 (1 AF)	NA	NA	NA	FALSE	NA	NA
2514		TRUE	Kif4-ps	NA	NA	snv	FALSE	FALSE	1.5	1.4372	NA	NA	NA	chr12:101113098_A/G	missense_variant	deleterious(0)	FALSE	NA	NA
2514		TRUE	Tmed10	tmed10	NA	sv_bp	FALSE	FALSE	1.2	1.4372	NA	NA	chr12:85392561-85399962 (0.11 AF)	NA	NA	NA	FALSE	NA	NA
2514		TRUE	Wdr20	wdr20	NA	sv_bp	FALSE	FALSE	1.9	1.4372	NA	NA	chr12:110704711-chr5:18800094 (0.34 AF)	NA	NA	NA	FALSE	NA	NA
2925		TRUE	Atad2b	atad2b	NA	sv_bp	FALSE	FALSE	1.7	1.61957	NA	NA	chr12:5092396-9104850 (0.31 AF)	NA	NA	NA	FALSE	NA	NA
2727		TRUE	1110002L01Rik	NA	NA	amplification	TRUE	FALSE	6.3	1.73095	NA	NA	NA	NA	NA	NA	FALSE	NA	NA
2727		TRUE	4930428E07Rik	NA	NA	sv_bp	TRUE	TRUE	4.6	1.73095	NA	NA	chr12:38623102-chr14:44524348 (0.65 AF), chr12:38623123-chr14:40049332 (0.31 AF), chr12:38623527-chr14:40048619 (0.88 AF), chr12:38623601-chr14:44527765 (0.42 AF), chr12:38628863-chr14:36365009 (1 AF), chr12:38638418-chr14:44536612 (1 AF)	NA	NA	NA	FALSE	NA	NA
2727		TRUE	Adcy3	adcy3	NA	amplification	TRUE	FALSE	6.3	1.73095	NA	NA	NA	NA	NA	NA	FALSE	NA	NA
2727		TRUE	Agmo	agmo	NA	amplification	TRUE	TRUE	6	1.73095	NA	NA	NA	NA	NA	NA	FALSE	NA	NA
2727		TRUE	Arl4a	arl4a	NA	amplification	TRUE	TRUE	6.3	1.73095	NA	NA	NA	NA	NA	NA	FALSE	NA	NA
2727		TRUE	Arl4aos	NA	NA	amplification	TRUE	TRUE	6.3	1.73095	NA	NA	NA	NA	NA	NA	FALSE	NA	NA
2727		TRUE	Asxl2	asxl2	sayles, valle_inclan	amplification	TRUE	FALSE	6.3	1.73095	NA	NA	NA	NA	NA	NA	FALSE	NA	NA
2727		TRUE	Cenpo	cenpo	NA	amplification	TRUE	FALSE	6.1	1.73095	NA	NA	NA	NA	NA	NA	FALSE	NA	NA
2727		TRUE	Dgkb	dgkb	NA	amplification	TRUE	TRUE	5.8	1.73095	NA	NA	chr12:38124633-chr1:127095196 (0.11 AF), chr12:38623102-chr14:44524348 (0.65 AF), chr12:38623123-chr14:40049332 (0.31 AF), chr12:38623527-chr14:40048619 (0.88 AF), chr12:38623601-chr14:44527765 (0.42 AF), chr12:38628863-chr14:36365009 (1 AF), chr12:38638418-chr14:44536612 (1 AF)	NA	NA	NA	FALSE	NA	NA
2727		TRUE	Dnajc27	dnajc27	NA	amplification	TRUE	FALSE	6.6	1.73095	NA	NA	NA	NA	NA	NA	FALSE	NA	NA
2727		TRUE	Dnmt3a	dnmt3a	sayles, valle_inclan	amplification	TRUE	FALSE	6.3	1.73095	NA	NA	NA	NA	NA	NA	FALSE	NA	NA
2727		TRUE	Dnmt3aos	NA	NA	amplification	TRUE	FALSE	6.3	1.73095	NA	NA	NA	NA	NA	NA	FALSE	NA	NA
2727		TRUE	Dock4	dock4	NA	sv_bp	TRUE	TRUE	1.5	1.73095	NA	NA	chr12:40551159-chr14:40045079 (1 AF)	NA	NA	NA	FALSE	NA	NA
2727		TRUE	Dtnb	dtnb	NA	amplification	TRUE	FALSE	6.6	1.73095	NA	NA	NA	NA	NA	NA	FALSE	NA	NA
2727		TRUE	Efr3b	efr3b	NA	amplification	TRUE	FALSE	6.6	1.73095	NA	NA	NA	NA	NA	NA	FALSE	NA	NA
2727		TRUE	Gm26520	NA	NA	amplification	TRUE	FALSE	6.3	1.73095	NA	NA	NA	NA	NA	NA	FALSE	NA	NA
2727		TRUE	Gm31938	NA	NA	amplification	TRUE	FALSE	6.1	1.73095	NA	NA	NA	NA	NA	NA	FALSE	NA	NA
2727		TRUE	Gm3625	NA	NA	amplification	TRUE	FALSE	6.1	1.73095	NA	NA	NA	NA	NA	NA	FALSE	NA	NA
2727		TRUE	Gm7008	NA	NA	amplification	TRUE	TRUE	6.3	1.73095	NA	NA	NA	NA	NA	NA	FALSE	NA	NA
2727		TRUE	I920046F24Rik	NA	NA	amplification	TRUE	FALSE	6.3	1.73095	NA	NA	NA	NA	NA	NA	FALSE	NA	NA
2727		TRUE	Ifrd1	ifrd1	NA	amplification	TRUE	TRUE	6.3	1.73095	NA	NA	NA	NA	NA	NA	FALSE	NA	NA
2727		TRUE	Immp2l	immp2l	NA	sv_bp	TRUE	TRUE	1.2	1.73095	NA	NA	chr12:40949269-41942109 (0.77 AF), chr12:41003679-41253679 (0.15 AF), chr12:41003680-41683525 (0.13 AF), chr12:41003890-41287039 (0.63 AF), chr12:41252476-chr14:44523978 (0.44 AF), chr12:41253360-chr14:40048613 (0.26 AF), chr12:41253451-41683526 (0.91 AF), chr12:41254127-chr14:40048613 (0.12 AF), chr12:41286271-41849168 (0.69 AF), chr12:41286754-chr14:44525620 (0.25 AF), chr12:41327395-46195586 (…	NA	NA	NA	FALSE	NA	NA
2727		TRUE	Itsn2	itsn2	NA	sv_bp	TRUE	FALSE	2.1	1.73095	NA	NA	chr12:4645340-chr14:12380937 (0.2 AF)	NA	NA	NA	FALSE	NA	NA
2727		TRUE	Kif3c	kif3c	NA	amplification	TRUE	FALSE	6.3	1.73095	NA	NA	NA	NA	NA	NA	FALSE	NA	NA
2727		TRUE	LOC105244649	NA	NA	amplification	TRUE	FALSE	6.1	1.73095	NA	NA	NA	NA	NA	NA	FALSE	NA	NA
2727		TRUE	Lsmem1	lsmem1	NA	amplification	TRUE	TRUE	6.3	1.73095	NA	NA	NA	NA	NA	NA	FALSE	NA	NA
2727		TRUE	Mir1938	NA	NA	amplification	TRUE	TRUE	6.3	1.73095	NA	NA	NA	NA	NA	NA	FALSE	NA	NA
2727		TRUE	Ncoa1	ncoa1	NA	amplification	TRUE	FALSE	6.1	1.73095	NA	NA	NA	NA	NA	NA	FALSE	NA	NA
2727		TRUE	Nova1	nova1	NA	amplification	TRUE	FALSE	6.8	1.73095	NA	NA	NA	NA	NA	NA	FALSE	NA	NA
2727		TRUE	Nrcam	nrcam	NA	amplification	TRUE	TRUE	5	1.73095	NA	NA	NA	NA	NA	NA	FALSE	NA	NA
2727		TRUE	Pnpla8	pnpla8	NA	sv_bp	TRUE	TRUE	4.4	1.73095	NA	NA	chr12:44345076-chr14:52788208 (0.3 AF)	NA	NA	NA	FALSE	NA	NA
2727		TRUE	Pomc	pomc	NA	amplification	TRUE	FALSE	6.6	1.73095	NA	NA	NA	NA	NA	NA	FALSE	NA	NA
2727		TRUE	Ptrhd1	ptrhd1	NA	amplification	TRUE	FALSE	6.1	1.73095	NA	NA	NA	NA	NA	NA	FALSE	NA	NA
2727		TRUE	Scin	scin	NA	amplification	TRUE	TRUE	6.3	1.73095	NA	NA	NA	NA	NA	NA	FALSE	NA	NA
2727		TRUE	Stxbp6	stxbp6	NA	amplification	TRUE	TRUE	6.3	1.73095	NA	NA	chr12:44919524-chr14:33457548 (0.43 AF)	NA	NA	NA	FALSE	NA	NA
2727		TRUE	Zfp277	znf277	NA	amplification	TRUE	TRUE	6	1.73095	NA	NA	NA	NA	NA	NA	FALSE	NA	NA
2728		TRUE	Immp2l	immp2l	NA	focal_loss	FALSE	FALSE	0.7	0.85665	183483	0.0996152	NA	NA	NA	NA	FALSE	NA	NA
2728		TRUE	Kif26a	kif26a	NA	snv	FALSE	FALSE	0.9	0.85665	NA	NA	NA	chr12:112140617_C/A	missense_variant	deleterious(0.02)	FALSE	NA	NA
2728		TRUE	Sipa1l1	sipa1l1	NA	focal_loss	FALSE	FALSE	0.7	0.85665	2812	-0.9	NA	NA	NA	NA	FALSE	NA	NA
2739		TRUE	Efr3b	efr3b	NA	sv_bp	FALSE	FALSE	2	1.51932	NA	NA	chr12:4084962-4349447 (0.43 AF)	NA	NA	NA	FALSE	NA	NA
2739		TRUE	Immp2l	immp2l	NA	sv_bp	FALSE	FALSE	1	1.51932	NA	NA	chr12:41263583-chr9:48645052 (0.64 AF), chr12:41278591-chr10:64419272 (0.96 AF)	NA	NA	NA	FALSE	NA	NA
2739		TRUE	Myt1l	myt1l	NA	snv	FALSE	FALSE	3.2	1.51932	NA	NA	NA	chr12:29892429_A/G	missense_variant	deleterious_low_confidence(0)	FALSE	NA	NA
2739		TRUE	Ncoa1	ncoa1	NA	sv_bp	FALSE	FALSE	1.5	1.51932	NA	NA	chr12:4084962-4349447 (0.43 AF)	NA	NA	NA	FALSE	NA	NA
2911		TRUE	Atp6v1d	atp6v1d	NA	sv_bp	FALSE	FALSE	1.7	1.43601	NA	NA	chr12:78905199-79030717 (0.93 AF)	NA	NA	NA	FALSE	NA	NA
2911		TRUE	Gphn	gphn	sayles, valle_inclan	sv_bp	FALSE	FALSE	1.1	1.43601	NA	NA	chr12:78394732-chr13:71379686 (1 AF), chr12:78395795-78885870 (0.9 AF)	NA	NA	NA	FALSE	NA	NA
2911		TRUE	Mpp5	mpp5	NA	sv_bp	FALSE	FALSE	1.1	1.43601	NA	NA	chr12:78395795-78885870 (0.9 AF)	NA	NA	NA	FALSE	NA	NA
2911		TRUE	Tmem229b	tmem229b	NA	sv_bp	FALSE	FALSE	1.5	1.43601	NA	NA	chr12:78905199-79030717 (0.93 AF)	NA	NA	NA	FALSE	NA	NA
2927		TRUE	Asap2	asap2	NA	sv_bp	FALSE	FALSE	1.4	1.16759	NA	NA	chr12:21203261-chr13:12647203 (0.26 AF), chr12:21203602-chr3:84423980 (0.17 AF)	NA	NA	NA	FALSE	NA	NA
2927		TRUE	Hdac9	hdac9	sayles	sv_bp	FALSE	FALSE	1.1	1.16759	NA	NA	chr12:34772425-chr15:71936930 (0.19 AF)	NA	NA	NA	FALSE	NA	NA
2962		TRUE	Dnah11	dnah11	NA	snv	FALSE	FALSE	3.7	1.66641	NA	NA	NA	chr12:117938676_G/A	missense_variant	deleterious_low_confidence(0.01)	FALSE	NA	NA
2962		TRUE	Sipa1l1	sipa1l1	NA	sv_bp	FALSE	FALSE	1.1	1.66641	NA	NA	chr12:82373315-82605231 (0.86 AF)	NA	NA	NA	FALSE	NA	NA
3158		TRUE	Dnah11	dnah11	NA	snv	FALSE	FALSE	1.4	1.35011	NA	NA	NA	chr12:118089532_A/G	missense_variant	deleterious_low_confidence(0.02)	FALSE	NA	NA
3158		TRUE	Efr3b	efr3b	NA	sv_bp	FALSE	FALSE	1.3	1.35011	NA	NA	chr12:3993157-4086957 (0.17 AF)	NA	NA	NA	FALSE	NA	NA
383		TRUE	Gen1	gen1	NA	sv_bp	FALSE	FALSE	1.4	1.46808	NA	NA	chr12:11305570-11329487 (0.78 AF), chr12:11308934-11327653 (0.89 AF)	NA	NA	NA	FALSE	NA	NA
383		TRUE	Smc6	smc6	NA	sv_bp	FALSE	FALSE	1.4	1.46808	NA	NA	chr12:11305570-11329487 (0.78 AF), chr12:11308934-11327653 (0.89 AF)	NA	NA	NA	FALSE	NA	NA
727	m2	FALSE	Rad51b	rad51b	sayles	focal_loss	FALSE	FALSE	1	1.17823	41328	-0.1	NA	NA	NA	NA	FALSE	NA	NA
727	m3	FALSE	F730043M19Rik	NA	NA	sv_bp	FALSE	FALSE	1.1	1.1268	NA	NA	chr12:33170798-chr3:5518310 (0.15 AF)	NA	NA	NA	FALSE	NA	NA
727	m3	FALSE	Rad51b	rad51b	sayles	focal_loss	FALSE	FALSE	1	1.1268	41328	0	NA	NA	NA	NA	FALSE	NA	NA
727	m4	FALSE	Akap5	akap5	NA	snv	FALSE	FALSE	1.1	1.0475	NA	NA	NA	chr12:76374949_A/C	missense_variant	deleterious(0)	FALSE	NA	NA
727	m4	FALSE	Arid4a	arid4a	NA	focal_loss	FALSE	FALSE	1	1.0475	6888	-0.3	NA	NA	NA	NA	FALSE	NA	NA
727	m4	FALSE	Rad51b	rad51b	sayles	focal_loss	FALSE	FALSE	0.9	1.0475	40180	0	NA	NA	NA	NA	FALSE	NA	NA
727	Pri	TRUE	Rad51b	rad51b	sayles	focal_loss	FALSE	FALSE	1	1.08695	41328	0.1	NA	NA	NA	NA	FALSE	NA	NA
632		TRUE	Dok3	dok3	NA	sv_bp	FALSE	FALSE	1.7	2.00562	NA	NA	chr13:55459331-55672418 (0.93 AF)	NA	NA	NA	FALSE	NA	NA
632		TRUE	Hfe	hfe	NA	sv_bp	FALSE	FALSE	0.8	2.00562	NA	NA	chr13:23886615-23910978 (0.88 AF)	NA	NA	NA	FALSE	NA	NA
632		TRUE	Nsd1	nsd1	sayles, valle_inclan	sv_bp	FALSE	FALSE	1.9	2.00562	NA	NA	chr13:55459331-55672418 (0.93 AF)	NA	NA	NA	FALSE	NA	NA
817		TRUE	Cdhr2	cdhr2	NA	snv	FALSE	FALSE	2	1.97275	NA	NA	NA	chr13:54866301_A/G	missense_variant	deleterious(0.01)	FALSE	NA	NA
817		TRUE	E2f3	e2f3	sayles	sv_bp	FALSE	FALSE	2	1.97275	NA	NA	chr13:30133203-chr11:57913014 (0.4 AF), chr13:30133215-chr11:57912767 (0.33 AF), chr13:30140724-chr11:57911073 (0.15 AF), chr13:30141276-chr11:57913095 (0.16 AF)	NA	NA	NA	FALSE	NA	NA
817		TRUE	Naip1	NA	NA	snv	FALSE	FALSE	2	1.97275	NA	NA	NA	chr13:100562897_A/T	missense_variant	deleterious(0)	FALSE	NA	NA
817		TRUE	Tasor2	NA	NA	snv	FALSE	FALSE	2	1.97275	NA	NA	NA	chr13:3623600_A/T	missense_variant	deleterious(0)	FALSE	NA	NA
817		TRUE	Vmn1r189	NA	NA	snv	FALSE	FALSE	1.9	1.97275	NA	NA	NA	chr13:22286303_A/T	missense_variant	deleterious(0)	FALSE	NA	NA
970		TRUE	2610307P16Rik	NA	NA	sv_bp	FALSE	FALSE	2.4	1.45908	NA	NA	chr13:28858885-29697603 (0.5 AF)	NA	NA	NA	FALSE	NA	NA
970		TRUE	Atxn1	atxn1	NA	focal_loss	FALSE	FALSE	0.9	1.45908	155448	0.3	NA	NA	NA	NA	FALSE	NA	NA
970		TRUE	Cdkal1	cdkal1	NA	sv_bp	FALSE	FALSE	2.1	1.45908	NA	NA	chr13:28858885-29697603 (0.5 AF)	NA	NA	NA	FALSE	NA	NA
970		TRUE	Gli3	gli3	NA	sv_bp	FALSE	FALSE	2.1	1.45908	NA	NA	chr13:15663867-25807912 (0.47 AF)	NA	NA	NA	FALSE	NA	NA
970		TRUE	Rala	rala	NA	sv_bp	FALSE	FALSE	2.7	1.45908	NA	NA	chr13:18068721-chr6:35243868 (0.56 AF)	NA	NA	NA	FALSE	NA	NA
1285		TRUE	Scamp1	scamp1	NA	sv_bp	FALSE	FALSE	1	1.015	NA	NA	chr13:94374539-chr11:98129546 (0.89 AF)	NA	NA	NA	FALSE	NA	NA
1285		TRUE	Spata31	spata31a7	valle_inclan	snv	FALSE	FALSE	1	1.015	NA	NA	NA	chr13:65069786_C/T	stop_gained		FALSE	NA	NA
1285		TRUE	Spata31	spata31a3	NA	snv	FALSE	FALSE	1	1.015	NA	NA	NA	chr13:65069786_C/T	stop_gained		FALSE	NA	NA
1285		TRUE	Spata31	spata31a1	NA	snv	FALSE	FALSE	1	1.015	NA	NA	NA	chr13:65069786_C/T	stop_gained		FALSE	NA	NA
1285		TRUE	Spata31	spata31a5	NA	snv	FALSE	FALSE	1	1.015	NA	NA	NA	chr13:65069786_C/T	stop_gained		FALSE	NA	NA
1285		TRUE	Spata31	spata31a6	NA	snv	FALSE	FALSE	1	1.015	NA	NA	NA	chr13:65069786_C/T	stop_gained		FALSE	NA	NA
1517		TRUE	2210408I21Rik	kiaa0825	NA	sv_bp	FALSE	FALSE	1	1.00178	NA	NA	chr13:77452494-78260497 (0.4 AF)	NA	NA	NA	FALSE	NA	NA
1517		TRUE	Fam172a	fam172a	NA	sv_bp	FALSE	FALSE	0.9	1.00178	NA	NA	chr13:77452494-78260497 (0.4 AF)	NA	NA	NA	FALSE	NA	NA
1529		TRUE	Aspn	aspn	NA	sv_bp	FALSE	FALSE	2	1.96889	NA	NA	chr13:49565092-49701293 (0.48 AF)	NA	NA	NA	FALSE	NA	NA
1529		TRUE	Cenpp	cenpp	NA	sv_bp	FALSE	FALSE	2.2	1.96889	NA	NA	chr13:49565092-49701293 (0.48 AF)	NA	NA	NA	FALSE	NA	NA
1535		TRUE	Spata31d1c	NA	NA	snv	FALSE	FALSE	2	2.03443	NA	NA	NA	chr13:65184180_A/C	missense_variant	deleterious(0)	FALSE	NA	NA
2436	R1	TRUE	Kif2a	kif2a	NA	sv_bp	FALSE	FALSE	1.2	1.04839	NA	NA	chr13:107100245-107100597 (0.11 AF)	NA	NA	NA	FALSE	NA	NA
2436	R4	FALSE	Kif2a	kif2a	NA	sv_bp	FALSE	FALSE	1.1	1.10618	NA	NA	chr13:107100245-107100597 (0.09 AF)	NA	NA	NA	FALSE	NA	NA
2436	m1	FALSE	Arsk	arsk	NA	sv_bp	FALSE	FALSE	1.1	1.08298	NA	NA	chr13:76215782-chr17:37614051 (0.23 AF)	NA	NA	NA	FALSE	NA	NA
2436	m1	FALSE	Kif2a	kif2a	NA	sv_bp	FALSE	FALSE	1.1	1.08298	NA	NA	chr13:107100245-107100597 (0.12 AF)	NA	NA	NA	FALSE	NA	NA
2436	m3	FALSE	Cdkal1	cdkal1	NA	sv_bp	FALSE	FALSE	1.1	1.091	NA	NA	chr13:29528975-chr1:164436024 (0.15 AF)	NA	NA	NA	FALSE	NA	NA
2436	m3	FALSE	Kif2a	kif2a	NA	sv_bp	FALSE	FALSE	1.1	1.091	NA	NA	chr13:107100245-107100597 (0.14 AF)	NA	NA	NA	FALSE	NA	NA
2514		TRUE	Ndufs6	ndufs6	NA	snv	FALSE	FALSE	1	1.07571	NA	NA	NA	chr13:73476477_T/A	missense_variant	deleterious(0.03)	FALSE	NA	NA
254		TRUE	Amph	amph	NA	sv_bp	FALSE	FALSE	1.4	1.06781	NA	NA	chr13:19261323-19262374 (0.27 AF)	NA	NA	NA	FALSE	NA	NA
2727		TRUE	Pde4d	NA	NA	focal_loss	FALSE	FALSE	0.9	1.00047	7480	0.1	NA	NA	NA	NA	FALSE	NA	NA
2736		TRUE	Atxn1	atxn1	NA	sv_bp	FALSE	FALSE	3.6	1.53441	NA	NA	chr13:46035091-chr11:63767079 (1 AF)	NA	NA	NA	FALSE	NA	NA
2736		TRUE	Nsd1	nsd1	sayles, valle_inclan	sv_bp	FALSE	FALSE	2.4	1.53441	NA	NA	chr13:44023149-55429421 (1 AF)	NA	NA	NA	FALSE	NA	NA
2736		TRUE	Phactr1	phactr1	NA	sv_bp	FALSE	FALSE	3.9	1.53441	NA	NA	chr13:41772500-43141827 (0.25 AF)	NA	NA	NA	FALSE	NA	NA
2736		TRUE	Tmem170b	tmem170b	NA	sv_bp	FALSE	FALSE	3.7	1.53441	NA	NA	chr13:39674331-41774144 (0.17 AF), chr13:41772461-chr11:65440022 (0.38 AF), chr13:41772500-43141827 (0.25 AF)	NA	NA	NA	FALSE	NA	NA
2875		TRUE	Mocs2	mocs2	NA	sv_bp	FALSE	FALSE	1.9	1.96994	NA	NA	chr13:114962690-chr1:136482276 (0.21 AF)	NA	NA	NA	FALSE	NA	NA
2927		TRUE	2210408I21Rik	kiaa0825	NA	focal_loss	FALSE	FALSE	1	1.21143	53952	0.349998	NA	NA	NA	NA	FALSE	NA	NA
2927		TRUE	Ero1b	NA	NA	sv_bp	FALSE	FALSE	3.2	1.21143	NA	NA	chr13:12609639-chr12:7543869 (0.7 AF), chr13:12609714-chr7:27564035 (1 AF)	NA	NA	NA	FALSE	NA	NA
2927		TRUE	Gpr137b-ps	NA	NA	sv_bp	FALSE	FALSE	2.5	1.21143	NA	NA	chr13:12647203-chr12:21203261 (0.26 AF)	NA	NA	NA	FALSE	NA	NA
2927		TRUE	Sugct	sugct	NA	sv_bp	FALSE	FALSE	1.9	1.21143	NA	NA	chr13:17337967-chr14:35173848 (1 AF)	NA	NA	NA	FALSE	NA	NA
3158		TRUE	4833439L19Rik	kiaa1191	NA	sv_bp	TRUE	TRUE	1	1.58014	NA	NA	chr13:54708838-56325482 (0.14 AF), chr13:54708838-chr4:34003129 (0.18 AF), chr13:54709065-chr4:44332179 (0.12 AF), chr13:54711009-chr19:5262790 (0.18 AF), chr13:54711727-chr4:44332306 (0.25 AF), chr13:54712041-chr4:34378894 (0.82 AF)	NA	NA	NA	FALSE	NA	NA
3158		TRUE	Bmp6	bmp6	NA	sv_bp	TRUE	FALSE	2.2	1.58014	NA	NA	chr13:38534654-chr4:35244685 (0.5 AF), chr13:38534714-chr4:35245168 (0.23 AF), chr13:38537138-chr19:5691319 (1 AF)	NA	NA	NA	FALSE	NA	NA
3158		TRUE	Macroh2a1	NA	NA	sv_bp	TRUE	TRUE	3.2	1.58014	NA	NA	chr13:56271769-57636595 (0.62 AF)	NA	NA	NA	FALSE	NA	NA
3158		TRUE	Nsd1	nsd1	sayles, valle_inclan	sv_bp	TRUE	TRUE	2	1.58014	NA	NA	chr13:55432763-chr4:44314445 (0.31 AF)	NA	NA	NA	FALSE	NA	NA
3158		TRUE	Rgs14	rgs14	NA	sv_bp	TRUE	TRUE	2.2	1.58014	NA	NA	chr13:55525479-chr19:6163072 (0.75 AF), chr13:55526445-chr4:35242742 (0.44 AF)	NA	NA	NA	FALSE	NA	NA
3158		TRUE	Rnf44	rnf44	NA	sv_bp	TRUE	TRUE	1	1.58014	NA	NA	chr13:54840513-chr19:5289187 (0.52 AF), chr13:54840825-chr4:43528948 (0.27 AF)	NA	NA	NA	FALSE	NA	NA
3158		TRUE	Spock1	spock1	NA	sv_bp	TRUE	TRUE	1.1	1.58014	NA	NA	chr13:54843998-57636509 (0.8 AF), chr13:56271769-57636595 (0.62 AF), chr13:56285059-57636834 (0.36 AF), chr13:57637827-chr4:44328689 (0.19 AF), chr13:57638316-chr4:34002520 (0.21 AF)	NA	NA	NA	FALSE	NA	NA
3158		TRUE	Tifab	tifab	NA	sv_bp	TRUE	TRUE	1	1.58014	NA	NA	chr13:54708838-56325482 (0.14 AF), chr13:56324066-chr4:34378634 (0.16 AF), chr13:56325483-chr4:34002943 (0.93 AF)	NA	NA	NA	FALSE	NA	NA
3158		TRUE	Uimc1	uimc1	NA	sv_bp	TRUE	TRUE	2	1.58014	NA	NA	chr13:55213947-chr19:5714243 (0.29 AF), chr13:55214201-chr4:44314934 (0.34 AF)	NA	NA	NA	FALSE	NA	NA
383		TRUE	Akr1c14	NA	NA	sv_bp	FALSE	FALSE	1.7	1.61593	NA	NA	chr13:4119558-chr1:29260004 (0.61 AF)	NA	NA	NA	FALSE	NA	NA
383		TRUE	Prl8a9	NA	NA	snv	FALSE	FALSE	1.5	1.61593	NA	NA	NA	chr13:27744545_T/G	missense_variant	deleterious(0.03)	FALSE	NA	NA
727	m3	FALSE	Slc28a3	slc28a3	NA	snv	FALSE	FALSE	1.1	1.10829	NA	NA	NA	chr13:58714100_A/G	missense_variant	deleterious(0.04)	FALSE	NA	NA
727	m4	FALSE	Arid4b	arid4b	NA	sv_bp	FALSE	FALSE	2.2	1.19407	NA	NA	chr13:14372836-chr14:57007613 (0.24 AF)	NA	NA	NA	FALSE	NA	NA
727	Pri	TRUE	2410141K09Rik	NA	NA	sv_bp	FALSE	FALSE	1.1	1.11836	NA	NA	chr13:65660306-66579722 (1 AF)	NA	NA	NA	FALSE	NA	NA
632		TRUE	Entpd4	entpd4	NA	focal_loss	FALSE	FALSE	0.1	1.1866	247842	0.1	NA	NA	NA	NA	FALSE	NA	NA
632		TRUE	Entpd4b	NA	NA	focal_loss	FALSE	FALSE	0.1	1.1866	247790	0.1	NA	NA	NA	NA	FALSE	NA	NA
632		TRUE	Fhit	fhit	sayles, valle_inclan	sv_bp	FALSE	FALSE	1.9	1.1866	NA	NA	chr14:11867296-12266920 (0.09 AF)	NA	NA	NA	FALSE	NA	NA
632		TRUE	Gm16677	NA	NA	focal_loss	FALSE	FALSE	0.1	1.1866	225681	0.1	NA	NA	NA	NA	FALSE	NA	NA
632		TRUE	Gm30214	NA	NA	focal_loss	FALSE	FALSE	-0.2	1.1866	7053.75	-0.227573	NA	NA	NA	NA	FALSE	NA	NA
632		TRUE	Loxl2	loxl2	NA	focal_loss	FALSE	FALSE	0.1	1.1866	81075.8	0.1	NA	NA	NA	NA	FALSE	NA	NA
632		TRUE	Rb1	rb1	manual_selection, sayles, valle_inclan	sv_bp	FALSE	FALSE	0.8	1.1866	NA	NA	chr14:73534323-73536252 (1 AF)	NA	NA	NA	FALSE	NA	NA
632		TRUE	Samd4	samd4a	NA	sv_bp	FALSE	FALSE	2	1.1866	NA	NA	chr14:47190390-chr2:81232327 (0.87 AF), chr14:47190444-chr17:36144238 (0.26 AF), chr14:47191451-chr11:87247775 (1 AF), chr14:47334198-chr17:36143982 (0.38 AF)	NA	NA	NA	FALSE	NA	NA
632		TRUE	Slc25a37	slc25a37	NA	focal_loss	FALSE	FALSE	0.3	1.1866	30151.9	0.1	NA	NA	NA	NA	FALSE	NA	NA
632		TRUE	Synb	ervfrd-1	NA	focal_loss	FALSE	FALSE	0.1	1.1866	222152	0.1	NA	NA	NA	NA	FALSE	NA	NA
817		TRUE	9230112D13Rik	NA	NA	sv_bp	FALSE	FALSE	2	1.07452	NA	NA	chr14:34192423-34236779 (0.24 AF)	NA	NA	NA	FALSE	NA	NA
817		TRUE	Bmpr1a	bmpr1a	sayles, valle_inclan	sv_bp	FALSE	FALSE	2.2	1.07452	NA	NA	chr14:34173807-chr16:40843839 (0.18 AF), chr14:34192423-34236779 (0.24 AF)	NA	NA	NA	FALSE	NA	NA
817		TRUE	Dis3	dis3	sayles	snv	FALSE	FALSE	0.9	1.07452	NA	NA	NA	chr14:99324877_G/A	missense_variant	deleterious(0.01)	FALSE	NA	NA
817		TRUE	Gm30214	NA	NA	focal_loss	FALSE	FALSE	0	1.07452	5975.67	-0.0236948	NA	NA	NA	NA	FALSE	NA	NA
817		TRUE	Gm3629	NA	NA	focal_loss	FALSE	FALSE	0	1.07452	42042	0.3	NA	NA	NA	NA	FALSE	NA	NA
817		TRUE	Gm3752	NA	NA	focal_loss	FALSE	FALSE	0	1.07452	42042	0.3	NA	NA	NA	NA	FALSE	NA	NA
817		TRUE	Grid1	grid1	NA	sv_bp	FALSE	FALSE	1.8	1.07452	NA	NA	chr14:35148322-chr15:14753390 (0.77 AF)	NA	NA	NA	FALSE	NA	NA
817		TRUE	Naa16	naa16	NA	sv_bp	FALSE	FALSE	0.9	1.07452	NA	NA	chr14:79600346-chr10:53152792 (0.38 AF)	NA	NA	NA	FALSE	NA	NA
1285		TRUE	Fhit	fhit	sayles, valle_inclan	sv_bp	TRUE	FALSE	1	1.51051	NA	NA	chr14:11980564-chr10:55644953 (0.8 AF)	NA	NA	NA	FALSE	NA	NA
1285		TRUE	Gm30214	NA	NA	amplification	TRUE	FALSE	5.1	1.51051	NA	NA	NA	NA	NA	NA	FALSE	NA	NA
1285		TRUE	Gzmd	gzmh	NA	sv_bp	TRUE	FALSE	2.4	1.51051	NA	NA	chr14:56367939-chr4:46981753 (1 AF)	NA	NA	NA	FALSE	NA	NA
1285		TRUE	Klhl1	klhl1	NA	sv_bp	TRUE	FALSE	1.2	1.51051	NA	NA	chr14:96499814-chr11:92710767 (0.88 AF)	NA	NA	NA	FALSE	NA	NA
1285		TRUE	Lrmda	NA	NA	sv_bp	TRUE	FALSE	2.3	1.51051	NA	NA	chr14:22641229-22653614 (0.04 AF)	NA	NA	NA	FALSE	NA	NA
1285		TRUE	Pcdh9	pcdh9	NA	sv_bp	TRUE	FALSE	1.1	1.51051	NA	NA	chr14:93572615-94521417 (0.14 AF)	NA	NA	NA	FALSE	NA	NA
1285		TRUE	Rpgrip1	rpgrip1	NA	sv_bp	TRUE	FALSE	2.5	1.51051	NA	NA	chr14:52350436-chr11:92792576 (0.79 AF)	NA	NA	NA	FALSE	NA	NA
1517		TRUE	Rb1	rb1	manual_selection, sayles, valle_inclan	sv_bp	FALSE	FALSE	2	2.02058	NA	NA	chr14:73534347-73536253 (1 AF)	NA	NA	NA	FALSE	NA	NA
1529		TRUE	Jph4	jph4	NA	snv	FALSE	FALSE	2	2.03309	NA	NA	NA	chr14:55351009_G/A	missense_variant	deleterious(0.01)	FALSE	NA	NA
1535		TRUE	1700024G13Rik	c10orf53	NA	amplification	FALSE	FALSE	5.2	1.63308	NA	NA	NA	NA	NA	NA	FALSE	NA	NA
1535		TRUE	3425401B19Rik	c10orf71	NA	amplification	FALSE	FALSE	5	1.63308	NA	NA	NA	NA	NA	NA	FALSE	NA	NA
1535		TRUE	4930503F20Rik	NA	NA	amplification	FALSE	FALSE	5.7	1.63308	NA	NA	NA	NA	NA	NA	FALSE	NA	NA
1535		TRUE	4930519K11Rik	NA	NA	amplification	FALSE	FALSE	6.8	1.63308	NA	NA	NA	NA	NA	NA	FALSE	NA	NA
1535		TRUE	4930572O13Rik	NA	NA	amplification	FALSE	FALSE	6.6	1.63308	NA	NA	NA	NA	NA	NA	FALSE	NA	NA
1535		TRUE	4930596D02Rik	NA	NA	amplification	FALSE	FALSE	5.4	1.63308	NA	NA	NA	NA	NA	NA	FALSE	NA	NA
1535		TRUE	4931406H21Rik	NA	NA	amplification	FALSE	FALSE	6.6	1.63308	NA	NA	NA	NA	NA	NA	FALSE	NA	NA
1535		TRUE	4933413J09Rik	NA	NA	amplification	FALSE	FALSE	7	1.63308	NA	NA	NA	NA	NA	NA	FALSE	NA	NA
1535		TRUE	5830448L01Rik	NA	NA	amplification	FALSE	FALSE	6.4	1.63308	NA	NA	NA	NA	NA	NA	FALSE	NA	NA
1535		TRUE	9230112D13Rik	NA	NA	amplification	FALSE	FALSE	6.4	1.63308	NA	NA	NA	NA	NA	NA	FALSE	NA	NA
1535		TRUE	A630023A22Rik	NA	NA	amplification	FALSE	FALSE	5.8	1.63308	NA	NA	NA	NA	NA	NA	FALSE	NA	NA
1535		TRUE	Antxrl	antxrl	NA	amplification	FALSE	FALSE	5.8	1.63308	NA	NA	NA	NA	NA	NA	FALSE	NA	NA
1535		TRUE	Anxa11	anxa11	NA	amplification	FALSE	FALSE	8	1.63308	NA	NA	NA	NA	NA	NA	FALSE	NA	NA
1535		TRUE	Anxa8	anxa8l1	NA	amplification	FALSE	FALSE	5.8	1.63308	NA	NA	NA	NA	NA	NA	FALSE	NA	NA
1535		TRUE	Anxa8	anxa8	NA	amplification	FALSE	FALSE	5.8	1.63308	NA	NA	NA	NA	NA	NA	FALSE	NA	NA
1535		TRUE	Appl1	appl1	NA	amplification	FALSE	FALSE	7.9	1.63308	NA	NA	NA	NA	NA	NA	FALSE	NA	NA
1535		TRUE	Arf4	arf4	NA	amplification	FALSE	FALSE	7.8	1.63308	NA	NA	NA	NA	NA	NA	FALSE	NA	NA
1535		TRUE	Arhgef3	arhgef3	NA	amplification	FALSE	FALSE	7.4	1.63308	NA	NA	NA	NA	NA	NA	FALSE	NA	NA
1535		TRUE	Asb14	asb14	NA	amplification	FALSE	FALSE	7.9	1.63308	NA	NA	NA	NA	NA	NA	FALSE	NA	NA
1535		TRUE	Bmpr1a	bmpr1a	sayles, valle_inclan	amplification	FALSE	FALSE	6.4	1.63308	NA	NA	NA	NA	NA	NA	FALSE	NA	NA
1535		TRUE	Capn7	capn7	NA	sv_bp	FALSE	FALSE	4.2	1.63308	NA	NA	chr14:31083747-chr15:22661155 (0.31 AF), chr14:31083748-chr6:39925282 (0.65 AF)	NA	NA	NA	FALSE	NA	NA
1535		TRUE	Ccdc66	ccdc66	NA	amplification	FALSE	FALSE	7.4	1.63308	NA	NA	NA	NA	NA	NA	FALSE	NA	NA
1535		TRUE	Ccser2	ccser2	NA	sv_bp	FALSE	FALSE	3.9	1.63308	NA	NA	chr14:36604626-chr15:23314003 (0.16 AF)	NA	NA	NA	FALSE	NA	NA
1535		TRUE	Chat	chat	NA	amplification	FALSE	FALSE	5	1.63308	NA	NA	NA	NA	NA	NA	FALSE	NA	NA
1535		TRUE	Cphx1	NA	NA	amplification	FALSE	FALSE	9.4	1.63308	NA	NA	NA	NA	NA	NA	FALSE	NA	NA
1535		TRUE	Cphx2	NA	NA	amplification	FALSE	FALSE	9.4	1.63308	NA	NA	NA	NA	NA	NA	FALSE	NA	NA
1535		TRUE	Cphx3	NA	NA	amplification	FALSE	FALSE	9.4	1.63308	NA	NA	NA	NA	NA	NA	FALSE	NA	NA
1535		TRUE	Dennd6a	dennd6a	NA	amplification	FALSE	FALSE	7.8	1.63308	NA	NA	NA	NA	NA	NA	FALSE	NA	NA
1535		TRUE	Dlg5	dlg5	NA	amplification	FALSE	FALSE	7	1.63308	NA	NA	NA	NA	NA	NA	FALSE	NA	NA
1535		TRUE	Dnah12	dnah12	NA	amplification	FALSE	FALSE	7.6	1.63308	NA	NA	NA	NA	NA	NA	FALSE	NA	NA
1535		TRUE	Dph3	dph3	NA	amplification	FALSE	FALSE	5.2	1.63308	NA	NA	NA	NA	NA	NA	FALSE	NA	NA
1535		TRUE	Duxbl1	NA	NA	amplification	FALSE	FALSE	9.4	1.63308	NA	NA	NA	NA	NA	NA	FALSE	NA	NA
1535		TRUE	Duxbl2	NA	NA	amplification	FALSE	FALSE	9.4	1.63308	NA	NA	NA	NA	NA	NA	FALSE	NA	NA
1535		TRUE	Duxbl3	NA	NA	amplification	FALSE	FALSE	9.4	1.63308	NA	NA	NA	NA	NA	NA	FALSE	NA	NA
1535		TRUE	Erc2	erc2	NA	sv_bp	FALSE	FALSE	5.2	1.63308	NA	NA	chr14:22962198-27665210 (0.93 AF)	NA	NA	NA	FALSE	NA	NA
1535		TRUE	Ercc6	ercc6	NA	amplification	FALSE	FALSE	5	1.63308	NA	NA	NA	NA	NA	NA	FALSE	NA	NA
1535		TRUE	Fam170b	fam170b	NA	amplification	FALSE	FALSE	5	1.63308	NA	NA	NA	NA	NA	NA	FALSE	NA	NA
1535		TRUE	Fam25c	NA	NA	amplification	FALSE	FALSE	6.5	1.63308	NA	NA	NA	NA	NA	NA	FALSE	NA	NA
1535		TRUE	Galnt15	galnt15	NA	amplification	FALSE	FALSE	5.2	1.63308	NA	NA	NA	NA	NA	NA	FALSE	NA	NA
1535		TRUE	Gdf10	gdf10	NA	amplification	FALSE	FALSE	5.7	1.63308	NA	NA	NA	NA	NA	NA	FALSE	NA	NA
1535		TRUE	Gdf2	gdf2	NA	amplification	FALSE	FALSE	5.7	1.63308	NA	NA	NA	NA	NA	NA	FALSE	NA	NA
1535		TRUE	Glud1	glud1	NA	amplification	FALSE	FALSE	6.5	1.63308	NA	NA	NA	NA	NA	NA	FALSE	NA	NA
1535		TRUE	Gm10248	NA	NA	amplification	FALSE	FALSE	6.1	1.63308	NA	NA	NA	NA	NA	NA	FALSE	NA	NA
1535		TRUE	Gm2260	NA	NA	amplification	FALSE	FALSE	9.4	1.63308	NA	NA	NA	NA	NA	NA	FALSE	NA	NA
1535		TRUE	Gm2274	NA	NA	amplification	FALSE	FALSE	9.4	1.63308	NA	NA	NA	NA	NA	NA	FALSE	NA	NA
1535		TRUE	Gm30083	NA	NA	amplification	FALSE	FALSE	5.8	1.63308	NA	NA	NA	NA	NA	NA	FALSE	NA	NA
1535		TRUE	Gm32123	NA	NA	amplification	FALSE	FALSE	6.6	1.63308	NA	NA	NA	NA	NA	NA	FALSE	NA	NA
1535		TRUE	Gm3219	NA	NA	amplification	FALSE	FALSE	6.5	1.63308	NA	NA	NA	NA	NA	NA	FALSE	NA	NA
1535		TRUE	Gm45915	NA	NA	amplification	FALSE	FALSE	6.6	1.63308	NA	NA	NA	NA	NA	NA	FALSE	NA	NA
1535		TRUE	Gm5460	NA	NA	amplification	FALSE	FALSE	5.8	1.63308	NA	NA	NA	NA	NA	NA	FALSE	NA	NA
1535		TRUE	Gm9780	NA	NA	amplification	FALSE	FALSE	9.4	1.63308	NA	NA	NA	NA	NA	NA	FALSE	NA	NA
1535		TRUE	Gprin2	gprin2	NA	amplification	FALSE	FALSE	5.8	1.63308	NA	NA	NA	NA	NA	NA	FALSE	NA	NA
1535		TRUE	Grid1	grid1	NA	sv_bp	FALSE	FALSE	5	1.63308	NA	NA	chr14:31554358-34772282 (0.71 AF)	NA	NA	NA	FALSE	NA	NA
1535		TRUE	Hesx1	hesx1	NA	amplification	FALSE	FALSE	7.9	1.63308	NA	NA	NA	NA	NA	NA	FALSE	NA	NA
1535		TRUE	Il17rd	il17rd	NA	amplification	FALSE	FALSE	7.4	1.63308	NA	NA	NA	NA	NA	NA	FALSE	NA	NA
1535		TRUE	Kcnma1	kcnma1	NA	amplification	FALSE	FALSE	6	1.63308	NA	NA	chr14:23849178-31719357 (0.23 AF)	NA	NA	NA	FALSE	NA	NA
1535		TRUE	Ldb3	ldb3	NA	amplification	FALSE	FALSE	6.4	1.63308	NA	NA	NA	NA	NA	NA	FALSE	NA	NA
1535		TRUE	Lrmda	NA	NA	sv_bp	FALSE	FALSE	2.8	1.63308	NA	NA	chr14:22962198-27665210 (0.93 AF)	NA	NA	NA	FALSE	NA	NA
1535		TRUE	Lrrc18	lrrc18	NA	amplification	FALSE	FALSE	5	1.63308	NA	NA	NA	NA	NA	NA	FALSE	NA	NA
1535		TRUE	Mir3075	NA	NA	amplification	FALSE	FALSE	6.6	1.63308	NA	NA	NA	NA	NA	NA	FALSE	NA	NA
1535		TRUE	Mir7210	NA	NA	amplification	FALSE	FALSE	7.7	1.63308	NA	NA	NA	NA	NA	NA	FALSE	NA	NA
1535		TRUE	Mir7672	NA	NA	amplification	FALSE	FALSE	7.8	1.63308	NA	NA	NA	NA	NA	NA	FALSE	NA	NA
1535		TRUE	Msmb	msmb	NA	amplification	FALSE	FALSE	5.2	1.63308	NA	NA	NA	NA	NA	NA	FALSE	NA	NA
1535		TRUE	Ncoa4	ncoa4	NA	amplification	FALSE	FALSE	5.2	1.63308	NA	NA	NA	NA	NA	NA	FALSE	NA	NA
1535		TRUE	Npy4r	NA	NA	amplification	FALSE	FALSE	5.8	1.63308	NA	NA	NA	NA	NA	NA	FALSE	NA	NA
1535		TRUE	Nrg3	nrg3	NA	focal_loss	FALSE	FALSE	0.9	1.63308	8001	0	NA	NA	NA	NA	FALSE	NA	NA
1535		TRUE	Ogdhl	ogdhl	NA	amplification	FALSE	FALSE	5.2	1.63308	NA	NA	NA	NA	NA	NA	FALSE	NA	NA
1535		TRUE	Opn4	opn4	NA	amplification	FALSE	FALSE	6.4	1.63308	NA	NA	NA	NA	NA	NA	FALSE	NA	NA
1535		TRUE	Oxnad1	oxnad1	NA	amplification	FALSE	FALSE	5.2	1.63308	NA	NA	NA	NA	NA	NA	FALSE	NA	NA
1535		TRUE	Parg	parg	NA	amplification	FALSE	FALSE	5.2	1.63308	NA	NA	NA	NA	NA	NA	FALSE	NA	NA
1535		TRUE	Pde12	pde12	NA	amplification	FALSE	FALSE	7.8	1.63308	NA	NA	NA	NA	NA	NA	FALSE	NA	NA
1535		TRUE	Plac9a	NA	NA	amplification	FALSE	FALSE	9.4	1.63308	NA	NA	NA	NA	NA	NA	FALSE	NA	NA
1535		TRUE	Plac9b	NA	NA	amplification	FALSE	FALSE	9.4	1.63308	NA	NA	NA	NA	NA	NA	FALSE	NA	NA
1535		TRUE	Polr3a	polr3a	NA	amplification	FALSE	FALSE	7.3	1.63308	NA	NA	NA	NA	NA	NA	FALSE	NA	NA
1535		TRUE	Ppif	ppif	NA	amplification	FALSE	FALSE	7.1	1.63308	NA	NA	NA	NA	NA	NA	FALSE	NA	NA
1535		TRUE	Ppifos	NA	NA	amplification	FALSE	FALSE	7.1	1.63308	NA	NA	NA	NA	NA	NA	FALSE	NA	NA
1535		TRUE	Prrxl1	NA	NA	amplification	FALSE	FALSE	5	1.63308	NA	NA	NA	NA	NA	NA	FALSE	NA	NA
1535		TRUE	Ptpn20	ptpn20b	NA	amplification	FALSE	FALSE	6.4	1.63308	NA	NA	NA	NA	NA	NA	FALSE	NA	NA
1535		TRUE	Rbp3	rbp3	NA	amplification	FALSE	FALSE	5.7	1.63308	NA	NA	NA	NA	NA	NA	FALSE	NA	NA
1535		TRUE	Rps24	rps24	NA	amplification	FALSE	FALSE	7.3	1.63308	NA	NA	NA	NA	NA	NA	FALSE	NA	NA
1535		TRUE	Shld2	NA	NA	amplification	FALSE	FALSE	6.5	1.63308	NA	NA	NA	NA	NA	NA	FALSE	NA	NA
1535		TRUE	Slc18a3	slc18a3	NA	amplification	FALSE	FALSE	5	1.63308	NA	NA	NA	NA	NA	NA	FALSE	NA	NA
1535		TRUE	Slmap	slmap	NA	amplification	FALSE	FALSE	7.8	1.63308	NA	NA	NA	NA	NA	NA	FALSE	NA	NA
1535		TRUE	Sncg	sncg	NA	amplification	FALSE	FALSE	6.5	1.63308	NA	NA	NA	NA	NA	NA	FALSE	NA	NA
1535		TRUE	Syt15	syt15	NA	amplification	FALSE	FALSE	6.3	1.63308	NA	NA	NA	NA	NA	NA	FALSE	NA	NA
1535		TRUE	Tasor	NA	NA	amplification	FALSE	FALSE	7.4	1.63308	NA	NA	NA	NA	NA	NA	FALSE	NA	NA
1535		TRUE	Timm23	timm23	NA	amplification	FALSE	FALSE	5.2	1.63308	NA	NA	NA	NA	NA	NA	FALSE	NA	NA
1535		TRUE	Tmem254a	NA	NA	amplification	FALSE	FALSE	9.4	1.63308	NA	NA	NA	NA	NA	NA	FALSE	NA	NA
1535		TRUE	Tmem254b	NA	NA	amplification	FALSE	FALSE	9.4	1.63308	NA	NA	NA	NA	NA	NA	FALSE	NA	NA
1535		TRUE	Tmem254c	NA	NA	amplification	FALSE	FALSE	9.4	1.63308	NA	NA	NA	NA	NA	NA	FALSE	NA	NA
1535		TRUE	Tmem273	NA	NA	amplification	FALSE	FALSE	5	1.63308	NA	NA	NA	NA	NA	NA	FALSE	NA	NA
1535		TRUE	Vstm4	vstm4	NA	amplification	FALSE	FALSE	5	1.63308	NA	NA	NA	NA	NA	NA	FALSE	NA	NA
1535		TRUE	Wapl	NA	NA	amplification	FALSE	FALSE	6.2	1.63308	NA	NA	NA	NA	NA	NA	FALSE	NA	NA
1535		TRUE	Wdfy4	wdfy4	NA	amplification	FALSE	FALSE	5	1.63308	NA	NA	NA	NA	NA	NA	FALSE	NA	NA
1535		TRUE	Zcchc24	zcchc24	NA	amplification	FALSE	FALSE	6.2	1.63308	NA	NA	NA	NA	NA	NA	FALSE	NA	NA
1535		TRUE	Zfp488	znf488	NA	amplification	FALSE	FALSE	5.7	1.63308	NA	NA	NA	NA	NA	NA	FALSE	NA	NA
1535		TRUE	Zmiz1	zmiz1	NA	amplification	FALSE	FALSE	6.6	1.63308	NA	NA	NA	NA	NA	NA	FALSE	NA	NA
2436	R1	TRUE	Nrg3	nrg3	NA	sv_bp	FALSE	FALSE	2.2	2.07238	NA	NA	chr14:38961989-chr11:43792677 (0.61 AF)	NA	NA	NA	FALSE	NA	NA
2436	R2	FALSE	Ebf2	ebf2	NA	sv_bp	FALSE	FALSE	2.1	2.02163	NA	NA	chr14:67482314-115277344 (0.12 AF)	NA	NA	NA	FALSE	NA	NA
2436	m1	FALSE	Cacna2d3	cacna2d3	NA	sv_bp	FALSE	FALSE	2.1	2.03872	NA	NA	chr14:29008534-chr4:74044250 (0.3 AF)	NA	NA	NA	FALSE	NA	NA
2436	m1	FALSE	Gfra2	gfra2	NA	sv_bp	FALSE	FALSE	2.1	2.03872	NA	NA	chr14:71158793-86636039 (0.11 AF)	NA	NA	NA	FALSE	NA	NA
2436	m1	FALSE	Gm32498	NA	NA	sv_bp	FALSE	FALSE	1.9	2.03872	NA	NA	chr14:84584531-chr5:110084777 (0.09 AF)	NA	NA	NA	FALSE	NA	NA
2436	m1	FALSE	Klf12	klf12	NA	sv_bp	FALSE	FALSE	2.1	2.03872	NA	NA	chr14:4843973-100197743 (0.35 AF)	NA	NA	NA	FALSE	NA	NA
2436	m1	FALSE	Klhl1	klhl1	NA	sv_bp	FALSE	FALSE	2	2.03872	NA	NA	chr14:70288293-96696217 (0.17 AF)	NA	NA	NA	FALSE	NA	NA
2436	m1	FALSE	Nrg3	nrg3	NA	sv_bp	FALSE	FALSE	1.9	2.03872	NA	NA	chr14:38962006-chr11:43792741 (0.2 AF)	NA	NA	NA	FALSE	NA	NA
2436	m1	FALSE	Pebp4	pebp4	NA	sv_bp	FALSE	FALSE	2.1	2.03872	NA	NA	chr14:70288293-96696217 (0.17 AF)	NA	NA	NA	FALSE	NA	NA
2436	m1	FALSE	Siah3	siah3	NA	sv_bp	FALSE	FALSE	2.1	2.03872	NA	NA	chr14:75704445-chr10:92143514 (0.26 AF)	NA	NA	NA	FALSE	NA	NA
2436	m4	FALSE	Cphx1	NA	NA	amplification	FALSE	FALSE	5.2	2.04219	NA	NA	NA	NA	NA	NA	FALSE	NA	NA
2436	m4	FALSE	Cphx2	NA	NA	amplification	FALSE	FALSE	5.2	2.04219	NA	NA	NA	NA	NA	NA	FALSE	NA	NA
2436	m4	FALSE	Cphx3	NA	NA	amplification	FALSE	FALSE	5.2	2.04219	NA	NA	NA	NA	NA	NA	FALSE	NA	NA
2436	m4	FALSE	Duxbl1	NA	NA	amplification	FALSE	FALSE	5.2	2.04219	NA	NA	NA	NA	NA	NA	FALSE	NA	NA
2436	m4	FALSE	Duxbl2	NA	NA	amplification	FALSE	FALSE	5.2	2.04219	NA	NA	NA	NA	NA	NA	FALSE	NA	NA
2436	m4	FALSE	Duxbl3	NA	NA	amplification	FALSE	FALSE	5.2	2.04219	NA	NA	NA	NA	NA	NA	FALSE	NA	NA
2436	m4	FALSE	Gm2260	NA	NA	amplification	FALSE	FALSE	5.2	2.04219	NA	NA	NA	NA	NA	NA	FALSE	NA	NA
2436	m4	FALSE	Gm2274	NA	NA	amplification	FALSE	FALSE	5.2	2.04219	NA	NA	NA	NA	NA	NA	FALSE	NA	NA
2436	m4	FALSE	Gm9780	NA	NA	amplification	FALSE	FALSE	5.2	2.04219	NA	NA	NA	NA	NA	NA	FALSE	NA	NA
2436	m4	FALSE	Plac9a	NA	NA	amplification	FALSE	FALSE	5.2	2.04219	NA	NA	NA	NA	NA	NA	FALSE	NA	NA
2436	m4	FALSE	Plac9b	NA	NA	amplification	FALSE	FALSE	5.2	2.04219	NA	NA	NA	NA	NA	NA	FALSE	NA	NA
2436	m4	FALSE	Tmem254a	NA	NA	amplification	FALSE	FALSE	5.2	2.04219	NA	NA	NA	NA	NA	NA	FALSE	NA	NA
2436	m4	FALSE	Tmem254b	NA	NA	amplification	FALSE	FALSE	5.2	2.04219	NA	NA	NA	NA	NA	NA	FALSE	NA	NA
2436	m4	FALSE	Tmem254c	NA	NA	amplification	FALSE	FALSE	5.2	2.04219	NA	NA	NA	NA	NA	NA	FALSE	NA	NA
2436	m5	FALSE	Ccdc122	ccdc122	NA	sv_bp	FALSE	FALSE	2.1	2.00751	NA	NA	chr14:77299967-chr3:39473858 (0.22 AF)	NA	NA	NA	FALSE	NA	NA
2514		TRUE	Adk	adk	NA	sv_bp	TRUE	TRUE	1.8	1.22064	NA	NA	chr14:21392620-chr4:108103264 (0.16 AF)	NA	NA	NA	FALSE	NA	NA
2514		TRUE	Camk2g	camk2g	NA	sv_bp	TRUE	TRUE	1.6	1.22064	NA	NA	chr14:20843700-chr10:26903706 (0.23 AF)	NA	NA	NA	FALSE	NA	NA
2514		TRUE	Ecd	ecd	NA	sv_bp	TRUE	TRUE	1.6	1.22064	NA	NA	chr14:20374738-36427104 (0.22 AF)	NA	NA	NA	FALSE	NA	NA
2514		TRUE	Enox1	enox1	NA	sv_bp	TRUE	FALSE	1.1	1.22064	NA	NA	chr14:77869220-78245920 (0.11 AF)	NA	NA	NA	FALSE	NA	NA
2514		TRUE	Gm30214	NA	NA	focal_loss	TRUE	FALSE	0.2	1.22064	7053.63	0.214205	NA	NA	NA	NA	FALSE	NA	NA
2514		TRUE	Grid1	grid1	NA	sv_bp	TRUE	TRUE	1.9	1.22064	NA	NA	chr14:34881525-36727608 (0.58 AF), chr14:34890183-36726658 (0.29 AF), chr14:34891388-35020439 (0.47 AF), chr14:34930605-36741798 (0.22 AF)	NA	NA	NA	FALSE	NA	NA
2514		TRUE	Nid2	nid2	NA	sv_bp	TRUE	FALSE	1.5	1.22064	NA	NA	chr14:19823220-chr8:23059978 (0.18 AF)	NA	NA	NA	FALSE	NA	NA
254		TRUE	Entpd4	entpd4	NA	focal_loss	FALSE	FALSE	0.4	1.48806	247842	0.4	NA	NA	NA	NA	FALSE	NA	NA
254		TRUE	Entpd4b	NA	NA	focal_loss	FALSE	FALSE	0.4	1.48806	247790	0.4	NA	NA	NA	NA	FALSE	NA	NA
254		TRUE	Gm16677	NA	NA	focal_loss	FALSE	FALSE	0.4	1.48806	225681	0.4	NA	NA	NA	NA	FALSE	NA	NA
254		TRUE	Loxl2	loxl2	NA	focal_loss	FALSE	FALSE	0.4	1.48806	81285.8	0.4	NA	NA	NA	NA	FALSE	NA	NA
254		TRUE	Slc25a37	slc25a37	NA	focal_loss	FALSE	FALSE	0.6	1.48806	31341.9	0.4	NA	NA	NA	NA	FALSE	NA	NA
254		TRUE	Synb	ervfrd-1	NA	focal_loss	FALSE	FALSE	0.4	1.48806	222152	0.4	NA	NA	NA	NA	FALSE	NA	NA
2925		TRUE	Ccdc122	ccdc122	NA	sv_bp	FALSE	FALSE	2	1.93464	NA	NA	chr14:77342003-chr17:16155688 (0.91 AF)	NA	NA	NA	FALSE	NA	NA
2925		TRUE	Dach1	dach1	NA	sv_bp	FALSE	FALSE	1.8	1.93464	NA	NA	chr14:84617320-98096285 (0.72 AF)	NA	NA	NA	FALSE	NA	NA
2925		TRUE	Gm32455	NA	NA	sv_bp	FALSE	FALSE	1.8	1.93464	NA	NA	chr14:84299998-chr5:29924822 (0.15 AF)	NA	NA	NA	FALSE	NA	NA
2925		TRUE	Gtf2f2	gtf2f2	NA	sv_bp	FALSE	FALSE	2	1.93464	NA	NA	chr14:76167740-chr5:21866869 (0.24 AF), chr14:76168114-chr5:21866604 (0.17 AF)	NA	NA	NA	FALSE	NA	NA
2925		TRUE	Klf12	klf12	NA	sv_bp	FALSE	FALSE	1.9	1.93464	NA	NA	chr14:100356491-chr5:136070976 (0.39 AF)	NA	NA	NA	FALSE	NA	NA
2925		TRUE	Nrg3	nrg3	NA	sv_bp	FALSE	FALSE	1.8	1.93464	NA	NA	chr14:38961977-chr11:43792725 (0.3 AF)	NA	NA	NA	FALSE	NA	NA
2925		TRUE	Rb1	rb1	manual_selection, sayles, valle_inclan	sv_bp	FALSE	FALSE	2	1.93464	NA	NA	chr14:73534253-73536254 (1 AF)	NA	NA	NA	FALSE	NA	NA
2925		TRUE	Sucla2	sucla2	NA	sv_bp	FALSE	FALSE	2	1.93464	NA	NA	chr14:73830191-73830353 (0.04 AF)	NA	NA	NA	FALSE	NA	NA
2925		TRUE	Vwa8	vwa8	NA	focal_loss	FALSE	FALSE	2	1.93464	5736	0.1	NA	NA	NA	NA	FALSE	NA	NA
2727		TRUE	1700024G13Rik	c10orf53	NA	amplification	TRUE	TRUE	7.3	2.75876	NA	NA	NA	NA	NA	NA	FALSE	NA	NA
2727		TRUE	1700109I08Rik	NA	NA	amplification	TRUE	TRUE	7.2	2.75876	NA	NA	NA	NA	NA	NA	FALSE	NA	NA
2727		TRUE	1810062O18Rik	NA	NA	amplification	TRUE	TRUE	11	2.75876	NA	NA	NA	NA	NA	NA	FALSE	NA	NA
2727		TRUE	2610528A11Rik	NA	NA	amplification	TRUE	TRUE	7.3	2.75876	NA	NA	NA	NA	NA	NA	FALSE	NA	NA
2727		TRUE	3425401B19Rik	c10orf71	NA	amplification	TRUE	TRUE	7.3	2.75876	NA	NA	NA	NA	NA	NA	FALSE	NA	NA
2727		TRUE	3830406C13Rik	c3orf14	NA	amplification	TRUE	TRUE	5	2.75876	NA	NA	NA	NA	NA	NA	FALSE	NA	NA
2727		TRUE	4831407H17Rik	NA	NA	amplification	TRUE	TRUE	9.4	2.75876	NA	NA	NA	NA	NA	NA	FALSE	NA	NA
2727		TRUE	4930405A10Rik	NA	NA	amplification	TRUE	TRUE	9	2.75876	NA	NA	NA	NA	NA	NA	FALSE	NA	NA
2727		TRUE	4930431P03Rik	NA	NA	amplification	TRUE	TRUE	7.4	2.75876	NA	NA	NA	NA	NA	NA	FALSE	NA	NA
2727		TRUE	4930503F20Rik	NA	NA	amplification	TRUE	TRUE	5.2	2.75876	NA	NA	NA	NA	NA	NA	FALSE	NA	NA
2727		TRUE	4930519K11Rik	NA	NA	amplification	TRUE	TRUE	9.6	2.75876	NA	NA	NA	NA	NA	NA	FALSE	NA	NA
2727		TRUE	4930572O13Rik	NA	NA	amplification	TRUE	TRUE	9.3	2.75876	NA	NA	NA	NA	NA	NA	FALSE	NA	NA
2727		TRUE	4931406H21Rik	NA	NA	amplification	TRUE	TRUE	9.3	2.75876	NA	NA	NA	NA	NA	NA	FALSE	NA	NA
2727		TRUE	4933413J09Rik	NA	NA	amplification	TRUE	TRUE	9.4	2.75876	NA	NA	NA	NA	NA	NA	FALSE	NA	NA
2727		TRUE	5830448L01Rik	NA	NA	amplification	TRUE	TRUE	5.2	2.75876	NA	NA	NA	NA	NA	NA	FALSE	NA	NA
2727		TRUE	6230400D17Rik	NA	NA	amplification	TRUE	TRUE	11.6	2.75876	NA	NA	NA	NA	NA	NA	FALSE	NA	NA
2727		TRUE	9230112D13Rik	NA	NA	amplification	TRUE	TRUE	5.2	2.75876	NA	NA	NA	NA	NA	NA	FALSE	NA	NA
2727		TRUE	A430057M04Rik	NA	NA	amplification	TRUE	TRUE	9.5	2.75876	NA	NA	NA	NA	NA	NA	FALSE	NA	NA
2727		TRUE	A630023A22Rik	NA	NA	amplification	TRUE	TRUE	5.2	2.75876	NA	NA	NA	NA	NA	NA	FALSE	NA	NA
2727		TRUE	Actr8	actr8	NA	amplification	TRUE	TRUE	9.4	2.75876	NA	NA	NA	NA	NA	NA	FALSE	NA	NA
2727		TRUE	Adk	adk	NA	amplification	TRUE	TRUE	9	2.75876	NA	NA	NA	NA	NA	NA	FALSE	NA	NA
2727		TRUE	Ankrd28	ankrd28	NA	amplification	TRUE	TRUE	7.4	2.75876	NA	NA	NA	NA	NA	NA	FALSE	NA	NA
2727		TRUE	Antxrl	antxrl	NA	amplification	TRUE	TRUE	5.2	2.75876	NA	NA	NA	NA	NA	NA	FALSE	NA	NA
2727		TRUE	Anxa11	anxa11	NA	amplification	TRUE	TRUE	12.3	2.75876	NA	NA	NA	NA	NA	NA	FALSE	NA	NA
2727		TRUE	Anxa7	anxa7	NA	amplification	TRUE	TRUE	11.6	2.75876	NA	NA	NA	NA	NA	NA	FALSE	NA	NA
2727		TRUE	Anxa8	anxa8l1	NA	amplification	TRUE	TRUE	5.2	2.75876	NA	NA	NA	NA	NA	NA	FALSE	NA	NA
2727		TRUE	Anxa8	anxa8	NA	amplification	TRUE	TRUE	5.2	2.75876	NA	NA	NA	NA	NA	NA	FALSE	NA	NA
2727		TRUE	Ap3m1	ap3m1	NA	amplification	TRUE	TRUE	11.3	2.75876	NA	NA	NA	NA	NA	NA	FALSE	NA	NA
2727		TRUE	Appl1	appl1	NA	amplification	TRUE	TRUE	9.3	2.75876	NA	NA	NA	NA	NA	NA	FALSE	NA	NA
2727		TRUE	Arf4	arf4	NA	amplification	TRUE	TRUE	8.5	2.75876	NA	NA	NA	NA	NA	NA	FALSE	NA	NA
2727		TRUE	Arhgap22	arhgap22	NA	amplification	TRUE	TRUE	8.2	2.75876	NA	NA	NA	NA	NA	NA	FALSE	NA	NA
2727		TRUE	Arhgef3	arhgef3	NA	amplification	TRUE	TRUE	9.3	2.75876	NA	NA	NA	NA	NA	NA	FALSE	NA	NA
2727		TRUE	Asb14	asb14	NA	amplification	TRUE	TRUE	9.3	2.75876	NA	NA	NA	NA	NA	NA	FALSE	NA	NA
2727		TRUE	Atxn7	atxn7	NA	sv_bp	TRUE	TRUE	4.7	2.75876	NA	NA	chr14:4334472-8365285 (0.78 AF), chr14:8382270-chr12:14521824 (0.48 AF)	NA	NA	NA	FALSE	NA	NA
2727		TRUE	B230110C06Rik	NA	NA	amplification	TRUE	TRUE	5	2.75876	NA	NA	NA	NA	NA	NA	FALSE	NA	NA
2727		TRUE	BC061237	NA	NA	amplification	TRUE	TRUE	7.4	2.75876	NA	NA	NA	NA	NA	NA	FALSE	NA	NA
2727		TRUE	Bap1	bap1	sayles, valle_inclan	amplification	TRUE	TRUE	7.4	2.75876	NA	NA	NA	NA	NA	NA	FALSE	NA	NA
2727		TRUE	Bmpr1a	bmpr1a	sayles, valle_inclan	amplification	TRUE	TRUE	5.2	2.75876	NA	NA	NA	NA	NA	NA	FALSE	NA	NA
2727		TRUE	Btd	btd	NA	amplification	TRUE	TRUE	7.4	2.75876	NA	NA	NA	NA	NA	NA	FALSE	NA	NA
2727		TRUE	Cacna1d	cacna1d	NA	amplification	TRUE	TRUE	9.4	2.75876	NA	NA	NA	NA	NA	NA	FALSE	NA	NA
2727		TRUE	Cacna2d3	cacna2d3	NA	amplification	TRUE	TRUE	9.3	2.75876	NA	NA	NA	NA	NA	NA	FALSE	NA	NA
2727		TRUE	Cadps	cadps	NA	amplification	TRUE	TRUE	5.9	2.75876	NA	NA	chr14:8359957-9665661 (0.52 AF), chr14:8359957-9665675 (0.37 AF), chr14:9824926-10681543 (0.38 AF)	NA	NA	NA	FALSE	NA	NA
2727		TRUE	Camk2g	camk2g	NA	amplification	TRUE	TRUE	11.6	2.75876	NA	NA	NA	NA	NA	NA	FALSE	NA	NA
2727		TRUE	Capn7	capn7	NA	amplification	TRUE	TRUE	7.4	2.75876	NA	NA	NA	NA	NA	NA	FALSE	NA	NA
2727		TRUE	Ccdc66	ccdc66	NA	amplification	TRUE	TRUE	9.3	2.75876	NA	NA	NA	NA	NA	NA	FALSE	NA	NA
2727		TRUE	Ccser2	ccser2	NA	amplification	TRUE	TRUE	7.3	2.75876	NA	NA	NA	NA	NA	NA	FALSE	NA	NA
2727		TRUE	Cdhr1	cdhr1	NA	amplification	TRUE	TRUE	7.3	2.75876	NA	NA	NA	NA	NA	NA	FALSE	NA	NA
2727		TRUE	Cfap70	NA	NA	amplification	TRUE	TRUE	11.9	2.75876	NA	NA	NA	NA	NA	NA	FALSE	NA	NA
2727		TRUE	Chat	chat	NA	amplification	TRUE	TRUE	7.3	2.75876	NA	NA	NA	NA	NA	NA	FALSE	NA	NA
2727		TRUE	Chchd1	chchd1	NA	amplification	TRUE	TRUE	11.6	2.75876	NA	NA	NA	NA	NA	NA	FALSE	NA	NA
2727		TRUE	Chdh	chdh	NA	amplification	TRUE	TRUE	9.4	2.75876	NA	NA	NA	NA	NA	NA	FALSE	NA	NA
2727		TRUE	Colq	colq	NA	amplification	TRUE	TRUE	7.4	2.75876	NA	NA	NA	NA	NA	NA	FALSE	NA	NA
2727		TRUE	Comtd1	comtd1	NA	amplification	TRUE	TRUE	9.5	2.75876	NA	NA	NA	NA	NA	NA	FALSE	NA	NA
2727		TRUE	Cphx1	NA	NA	amplification	TRUE	TRUE	19.8	2.75876	NA	NA	NA	NA	NA	NA	FALSE	NA	NA
2727		TRUE	Cphx2	NA	NA	amplification	TRUE	TRUE	19.8	2.75876	NA	NA	NA	NA	NA	NA	FALSE	NA	NA
2727		TRUE	Cphx3	NA	NA	amplification	TRUE	TRUE	19.8	2.75876	NA	NA	NA	NA	NA	NA	FALSE	NA	NA
2727		TRUE	D130009I18Rik	NA	NA	sv_bp	TRUE	TRUE	1	2.75876	NA	NA	chr14:104941328-chr3:44061265 (1 AF)	NA	NA	NA	FALSE	NA	NA
2727		TRUE	Dcp1a	dcp1a	NA	amplification	TRUE	TRUE	9.4	2.75876	NA	NA	NA	NA	NA	NA	FALSE	NA	NA
2727		TRUE	Dennd6a	dennd6a	NA	amplification	TRUE	TRUE	9.4	2.75876	NA	NA	NA	NA	NA	NA	FALSE	NA	NA
2727		TRUE	Dlg5	dlg5	NA	amplification	TRUE	TRUE	9.6	2.75876	NA	NA	NA	NA	NA	NA	FALSE	NA	NA
2727		TRUE	Dnah1	dnah1	NA	amplification	TRUE	TRUE	7.4	2.75876	NA	NA	NA	NA	NA	NA	FALSE	NA	NA
2727		TRUE	Dnah12	dnah12	NA	amplification	TRUE	TRUE	9.1	2.75876	NA	NA	NA	NA	NA	NA	FALSE	NA	NA
2727		TRUE	Dnajc9	dnajc9	NA	amplification	TRUE	TRUE	11.9	2.75876	NA	NA	NA	NA	NA	NA	FALSE	NA	NA
2727		TRUE	Dph3	dph3	NA	amplification	TRUE	TRUE	5.3	2.75876	NA	NA	NA	NA	NA	NA	FALSE	NA	NA
2727		TRUE	Dupd1	dupd1	NA	amplification	TRUE	TRUE	9.5	2.75876	NA	NA	NA	NA	NA	NA	FALSE	NA	NA
2727		TRUE	Dusp13	dusp13	NA	amplification	TRUE	TRUE	9.5	2.75876	NA	NA	NA	NA	NA	NA	FALSE	NA	NA
2727		TRUE	Duxbl1	NA	NA	amplification	TRUE	TRUE	19.8	2.75876	NA	NA	NA	NA	NA	NA	FALSE	NA	NA
2727		TRUE	Duxbl2	NA	NA	amplification	TRUE	TRUE	19.8	2.75876	NA	NA	NA	NA	NA	NA	FALSE	NA	NA
2727		TRUE	Duxbl3	NA	NA	amplification	TRUE	TRUE	19.8	2.75876	NA	NA	NA	NA	NA	NA	FALSE	NA	NA
2727		TRUE	E330034G19Rik	NA	NA	amplification	TRUE	TRUE	9.6	2.75876	NA	NA	NA	NA	NA	NA	FALSE	NA	NA
2727		TRUE	Eaf1	eaf1	NA	amplification	TRUE	TRUE	7.4	2.75876	NA	NA	NA	NA	NA	NA	FALSE	NA	NA
2727		TRUE	Ecd	ecd	NA	amplification	TRUE	TRUE	11.9	2.75876	NA	NA	NA	NA	NA	NA	FALSE	NA	NA
2727		TRUE	Erc2	erc2	NA	amplification	TRUE	TRUE	9.2	2.75876	NA	NA	NA	NA	NA	NA	FALSE	NA	NA
2727		TRUE	Ercc6	ercc6	NA	amplification	TRUE	TRUE	7.3	2.75876	NA	NA	NA	NA	NA	NA	FALSE	NA	NA
2727		TRUE	Ero1a	NA	NA	amplification	TRUE	TRUE	7	2.75876	NA	NA	NA	NA	NA	NA	FALSE	NA	NA
2727		TRUE	Fam149b	fam149b1	NA	amplification	TRUE	TRUE	11.9	2.75876	NA	NA	NA	NA	NA	NA	FALSE	NA	NA
2727		TRUE	Fam170b	fam170b	NA	amplification	TRUE	TRUE	7.3	2.75876	NA	NA	NA	NA	NA	NA	FALSE	NA	NA
2727		TRUE	Fam25c	NA	NA	amplification	TRUE	TRUE	5.2	2.75876	NA	NA	NA	NA	NA	NA	FALSE	NA	NA
2727		TRUE	Fermt2	fermt2	NA	amplification	TRUE	TRUE	7.5	2.75876	NA	NA	NA	NA	NA	NA	FALSE	NA	NA
2727		TRUE	Fezf2	fezf2	NA	amplification	TRUE	TRUE	5	2.75876	NA	NA	NA	NA	NA	NA	FALSE	NA	NA
2727		TRUE	Fhit	fhit	sayles, valle_inclan	amplification	TRUE	TRUE	6.9	2.75876	NA	NA	chr14:12380937-chr12:4645340 (0.2 AF)	NA	NA	NA	FALSE	NA	NA
2727		TRUE	Fhitos	NA	NA	amplification	TRUE	TRUE	7.2	2.75876	NA	NA	NA	NA	NA	NA	FALSE	NA	NA
2727		TRUE	Fut11	fut11	NA	amplification	TRUE	TRUE	11.6	2.75876	NA	NA	NA	NA	NA	NA	FALSE	NA	NA
2727		TRUE	Galnt15	galnt15	NA	amplification	TRUE	TRUE	7.4	2.75876	NA	NA	NA	NA	NA	NA	FALSE	NA	NA
2727		TRUE	Gdf10	gdf10	NA	amplification	TRUE	TRUE	5.2	2.75876	NA	NA	NA	NA	NA	NA	FALSE	NA	NA
2727		TRUE	Gdf2	gdf2	NA	amplification	TRUE	TRUE	5.2	2.75876	NA	NA	NA	NA	NA	NA	FALSE	NA	NA
2727		TRUE	Ghitm	ghitm	NA	amplification	TRUE	TRUE	7.3	2.75876	NA	NA	NA	NA	NA	NA	FALSE	NA	NA
2727		TRUE	Glt8d1	glt8d1	NA	amplification	TRUE	TRUE	7.4	2.75876	NA	NA	NA	NA	NA	NA	FALSE	NA	NA
2727		TRUE	Glud1	glud1	NA	amplification	TRUE	TRUE	5.2	2.75876	NA	NA	NA	NA	NA	NA	FALSE	NA	NA
2727		TRUE	Gm10248	NA	NA	amplification	TRUE	TRUE	9.2	2.75876	NA	NA	NA	NA	NA	NA	FALSE	NA	NA
2727		TRUE	Gm11100	NA	NA	amplification	TRUE	TRUE	5	2.75876	NA	NA	NA	NA	NA	NA	FALSE	NA	NA
2727		TRUE	Gm16976	NA	NA	amplification	TRUE	TRUE	7.4	2.75876	NA	NA	NA	NA	NA	NA	FALSE	NA	NA
2727		TRUE	Gm2260	NA	NA	amplification	TRUE	TRUE	19.8	2.75876	NA	NA	NA	NA	NA	NA	FALSE	NA	NA
2727		TRUE	Gm2274	NA	NA	amplification	TRUE	TRUE	19.8	2.75876	NA	NA	NA	NA	NA	NA	FALSE	NA	NA
2727		TRUE	Gm30083	NA	NA	amplification	TRUE	TRUE	5.2	2.75876	NA	NA	NA	NA	NA	NA	FALSE	NA	NA
2727		TRUE	Gm30108	NA	NA	amplification	TRUE	TRUE	11.6	2.75876	NA	NA	NA	NA	NA	NA	FALSE	NA	NA
2727		TRUE	Gm32123	NA	NA	amplification	TRUE	TRUE	9.3	2.75876	NA	NA	NA	NA	NA	NA	FALSE	NA	NA
2727		TRUE	Gm3219	NA	NA	amplification	TRUE	TRUE	5.2	2.75876	NA	NA	NA	NA	NA	NA	FALSE	NA	NA
2727		TRUE	Gm35164	NA	NA	amplification	TRUE	TRUE	9.2	2.75876	NA	NA	NA	NA	NA	NA	FALSE	NA	NA
2727		TRUE	Gm41096	NA	NA	amplification	TRUE	TRUE	7	2.75876	NA	NA	NA	NA	NA	NA	FALSE	NA	NA
2727		TRUE	Gm45915	NA	NA	amplification	TRUE	TRUE	9.3	2.75876	NA	NA	NA	NA	NA	NA	FALSE	NA	NA
2727		TRUE	Gm5087	NA	NA	amplification	TRUE	TRUE	5.2	2.75876	NA	NA	NA	NA	NA	NA	FALSE	NA	NA
2727		TRUE	Gm52148	NA	NA	amplification	TRUE	TRUE	7.4	2.75876	NA	NA	NA	NA	NA	NA	FALSE	NA	NA
2727		TRUE	Gm5460	NA	NA	amplification	TRUE	TRUE	5.2	2.75876	NA	NA	NA	NA	NA	NA	FALSE	NA	NA
2727		TRUE	Gm5930	NA	NA	amplification	TRUE	TRUE	7.5	2.75876	NA	NA	NA	NA	NA	NA	FALSE	NA	NA
2727		TRUE	Gm8220	NA	NA	sv_bp	TRUE	TRUE	5.2	2.75876	NA	NA	chr14:40048654-44528114 (0.34 AF), chr14:40049244-44526076 (0.71 AF), chr14:44523978-chr12:41252476 (0.44 AF), chr14:44524348-chr12:38623102 (0.65 AF), chr14:44524706-chr12:41327578 (0.71 AF), chr14:44525620-chr12:41286754 (0.25 AF), chr14:44527765-chr12:38623601 (0.42 AF)	NA	NA	NA	FALSE	NA	NA
2727		TRUE	Gm8229	NA	NA	amplification	TRUE	TRUE	7.5	2.75876	NA	NA	NA	NA	NA	NA	FALSE	NA	NA
2727		TRUE	Gm8232	NA	NA	amplification	TRUE	TRUE	7.4	2.75876	NA	NA	NA	NA	NA	NA	FALSE	NA	NA
2727		TRUE	Gm8267	NA	NA	amplification	TRUE	TRUE	7.4	2.75876	NA	NA	NA	NA	NA	NA	FALSE	NA	NA
2727		TRUE	Gm9780	NA	NA	amplification	TRUE	TRUE	19.8	2.75876	NA	NA	NA	NA	NA	NA	FALSE	NA	NA
2727		TRUE	Gnl3	gnl3	NA	amplification	TRUE	TRUE	7.4	2.75876	NA	NA	NA	NA	NA	NA	FALSE	NA	NA
2727		TRUE	Gnpnat1	gnpnat1	NA	amplification	TRUE	TRUE	7	2.75876	NA	NA	NA	NA	NA	NA	FALSE	NA	NA
2727		TRUE	Gpr137c	gpr137c	NA	amplification	TRUE	TRUE	7	2.75876	NA	NA	NA	NA	NA	NA	FALSE	NA	NA
2727		TRUE	Gprin2	gprin2	NA	amplification	TRUE	TRUE	5.2	2.75876	NA	NA	NA	NA	NA	NA	FALSE	NA	NA
2727		TRUE	Grid1	grid1	NA	amplification	TRUE	TRUE	5.2	2.75876	NA	NA	NA	NA	NA	NA	FALSE	NA	NA
2727		TRUE	Hacl1	hacl1	NA	amplification	TRUE	TRUE	7.4	2.75876	NA	NA	NA	NA	NA	NA	FALSE	NA	NA
2727		TRUE	Hesx1	hesx1	NA	amplification	TRUE	TRUE	9.3	2.75876	NA	NA	NA	NA	NA	NA	FALSE	NA	NA
2727		TRUE	Il17rb	il17rb	NA	amplification	TRUE	TRUE	9.4	2.75876	NA	NA	NA	NA	NA	NA	FALSE	NA	NA
2727		TRUE	Il17rd	il17rd	NA	amplification	TRUE	TRUE	9.3	2.75876	NA	NA	NA	NA	NA	NA	FALSE	NA	NA
2727		TRUE	Il3ra	il3ra	NA	amplification	TRUE	TRUE	5.7	2.75876	NA	NA	NA	NA	NA	NA	FALSE	NA	NA
2727		TRUE	Itih1	itih1	NA	amplification	TRUE	TRUE	7.4	2.75876	NA	NA	NA	NA	NA	NA	FALSE	NA	NA
2727		TRUE	Itih3	itih3	NA	amplification	TRUE	TRUE	7.4	2.75876	NA	NA	NA	NA	NA	NA	FALSE	NA	NA
2727		TRUE	Itih4	itih4	NA	amplification	TRUE	TRUE	7.4	2.75876	NA	NA	NA	NA	NA	NA	FALSE	NA	NA
2727		TRUE	Kat6b	NA	NA	amplification	TRUE	TRUE	9.5	2.75876	NA	NA	NA	NA	NA	NA	FALSE	NA	NA
2727		TRUE	Kcnk16	kcnk16	NA	amplification	TRUE	TRUE	11.8	2.75876	NA	NA	NA	NA	NA	NA	FALSE	NA	NA
2727		TRUE	Kcnk5	kcnk5	NA	amplification	TRUE	TRUE	11.8	2.75876	NA	NA	NA	NA	NA	NA	FALSE	NA	NA
2727		TRUE	Kcnma1	kcnma1	NA	amplification	TRUE	TRUE	9.1	2.75876	NA	NA	NA	NA	NA	NA	FALSE	NA	NA
2727		TRUE	LOC432842	NA	NA	amplification	TRUE	TRUE	7.2	2.75876	NA	NA	NA	NA	NA	NA	FALSE	NA	NA
2727		TRUE	Ldb3	ldb3	NA	amplification	TRUE	TRUE	5.2	2.75876	NA	NA	NA	NA	NA	NA	FALSE	NA	NA
2727		TRUE	Lrit1	lrit1	NA	amplification	TRUE	TRUE	7.3	2.75876	NA	NA	NA	NA	NA	NA	FALSE	NA	NA
2727		TRUE	Lrit2	lrit2	NA	amplification	TRUE	TRUE	7.3	2.75876	NA	NA	NA	NA	NA	NA	FALSE	NA	NA
2727		TRUE	Lrmda	NA	NA	amplification	TRUE	TRUE	9	2.75876	NA	NA	NA	NA	NA	NA	FALSE	NA	NA
2727		TRUE	Lrrc18	lrrc18	NA	amplification	TRUE	TRUE	7.5	2.75876	NA	NA	chr14:32731368-32779024 (0.33 AF), chr14:32732101-32770077 (0.08 AF)	NA	NA	NA	FALSE	NA	NA
2727		TRUE	Lrrc3b	lrrc3b	NA	amplification	TRUE	TRUE	5	2.75876	NA	NA	NA	NA	NA	NA	FALSE	NA	NA
2727		TRUE	Lrtm1	lrtm1	NA	amplification	TRUE	TRUE	9.2	2.75876	NA	NA	NA	NA	NA	NA	FALSE	NA	NA
2727		TRUE	Mapk8	mapk8	NA	amplification	TRUE	TRUE	8	2.75876	NA	NA	NA	NA	NA	NA	FALSE	NA	NA
2727		TRUE	Mettl6	mettl6	NA	amplification	TRUE	TRUE	7.4	2.75876	NA	NA	NA	NA	NA	NA	FALSE	NA	NA
2727		TRUE	Mir3075	NA	NA	amplification	TRUE	TRUE	9.3	2.75876	NA	NA	NA	NA	NA	NA	FALSE	NA	NA
2727		TRUE	Mir3076	NA	NA	amplification	TRUE	TRUE	9.4	2.75876	NA	NA	NA	NA	NA	NA	FALSE	NA	NA
2727		TRUE	Mir327	NA	NA	amplification	TRUE	TRUE	7.4	2.75876	NA	NA	NA	NA	NA	NA	FALSE	NA	NA
2727		TRUE	Mir346	NA	NA	amplification	TRUE	TRUE	5.2	2.75876	NA	NA	NA	NA	NA	NA	FALSE	NA	NA
2727		TRUE	Mir5124b	NA	NA	amplification	TRUE	TRUE	7.2	2.75876	NA	NA	NA	NA	NA	NA	FALSE	NA	NA
2727		TRUE	Mir6946	NA	NA	amplification	TRUE	TRUE	11.6	2.75876	NA	NA	NA	NA	NA	NA	FALSE	NA	NA
2727		TRUE	Mir6947	NA	NA	amplification	TRUE	TRUE	9.4	2.75876	NA	NA	NA	NA	NA	NA	FALSE	NA	NA
2727		TRUE	Mir7210	NA	NA	amplification	TRUE	TRUE	9.6	2.75876	NA	NA	NA	NA	NA	NA	FALSE	NA	NA
2727		TRUE	Mir7672	NA	NA	amplification	TRUE	TRUE	9.5	2.75876	NA	NA	NA	NA	NA	NA	FALSE	NA	NA
2727		TRUE	Mmrn2	mmrn2	NA	amplification	TRUE	TRUE	5.2	2.75876	NA	NA	NA	NA	NA	NA	FALSE	NA	NA
2727		TRUE	Mnd1-ps	NA	NA	amplification	TRUE	TRUE	6.9	2.75876	NA	NA	NA	NA	NA	NA	FALSE	NA	NA
2727		TRUE	Mrps16	mrps16	NA	amplification	TRUE	TRUE	11.9	2.75876	NA	NA	NA	NA	NA	NA	FALSE	NA	NA
2727		TRUE	Msmb	msmb	NA	amplification	TRUE	TRUE	6.9	2.75876	NA	NA	chr14:20164045-31867858 (0.5 AF)	NA	NA	NA	FALSE	NA	NA
2727		TRUE	Mss51	mss51	NA	amplification	TRUE	TRUE	11	2.75876	NA	NA	NA	NA	NA	NA	FALSE	NA	NA
2727		TRUE	Mustn1	mustn1	NA	amplification	TRUE	TRUE	7.4	2.75876	NA	NA	NA	NA	NA	NA	FALSE	NA	NA
2727		TRUE	Myoz1	myoz1	NA	amplification	TRUE	TRUE	11.6	2.75876	NA	NA	NA	NA	NA	NA	FALSE	NA	NA
2727		TRUE	Ncoa4	ncoa4	NA	amplification	TRUE	TRUE	7.1	2.75876	NA	NA	NA	NA	NA	NA	FALSE	NA	NA
2727		TRUE	Ndst2	ndst2	NA	amplification	TRUE	TRUE	11.6	2.75876	NA	NA	NA	NA	NA	NA	FALSE	NA	NA
2727		TRUE	Nek10	NA	NA	amplification	TRUE	TRUE	5.2	2.75876	NA	NA	NA	NA	NA	NA	FALSE	NA	NA
2727		TRUE	Nek4	nek4	NA	amplification	TRUE	TRUE	7.4	2.75876	NA	NA	NA	NA	NA	NA	FALSE	NA	NA
2727		TRUE	Ngly1	ngly1	NA	amplification	TRUE	TRUE	5.2	2.75876	NA	NA	NA	NA	NA	NA	FALSE	NA	NA
2727		TRUE	Nisch	NA	NA	amplification	TRUE	TRUE	7.4	2.75876	NA	NA	NA	NA	NA	NA	FALSE	NA	NA
2727		TRUE	Npy4r	NA	NA	amplification	TRUE	TRUE	5.2	2.75876	NA	NA	NA	NA	NA	NA	FALSE	NA	NA
2727		TRUE	Nrg3	nrg3	NA	amplification	TRUE	TRUE	6.7	2.75876	NA	NA	NA	NA	NA	NA	FALSE	NA	NA
2727		TRUE	Nrg3os	NA	NA	amplification	TRUE	TRUE	6.7	2.75876	NA	NA	NA	NA	NA	NA	FALSE	NA	NA
2727		TRUE	Nt5dc2	nt5dc2	NA	amplification	TRUE	TRUE	7.4	2.75876	NA	NA	NA	NA	NA	NA	FALSE	NA	NA
2727		TRUE	Nudt13	nudt13	NA	amplification	TRUE	TRUE	11.9	2.75876	NA	NA	NA	NA	NA	NA	FALSE	NA	NA
2727		TRUE	Ogdhl	ogdhl	NA	amplification	TRUE	TRUE	7.3	2.75876	NA	NA	NA	NA	NA	NA	FALSE	NA	NA
2727		TRUE	Olfr31	or2t1	NA	amplification	TRUE	TRUE	5.7	2.75876	NA	NA	NA	NA	NA	NA	FALSE	NA	NA
2727		TRUE	Olfr720	or2t6	NA	amplification	TRUE	TRUE	5.7	2.75876	NA	NA	NA	NA	NA	NA	FALSE	NA	NA
2727		TRUE	Opn4	opn4	NA	amplification	TRUE	TRUE	5.2	2.75876	NA	NA	NA	NA	NA	NA	FALSE	NA	NA
2727		TRUE	Oxnad1	oxnad1	NA	amplification	TRUE	TRUE	5.3	2.75876	NA	NA	NA	NA	NA	NA	FALSE	NA	NA
2727		TRUE	Oxsm	oxsm	NA	amplification	TRUE	TRUE	5.2	2.75876	NA	NA	NA	NA	NA	NA	FALSE	NA	NA
2727		TRUE	Parg	parg	NA	amplification	TRUE	TRUE	6.9	2.75876	NA	NA	NA	NA	NA	NA	FALSE	NA	NA
2727		TRUE	Pbrm1	pbrm1	sayles, valle_inclan	amplification	TRUE	TRUE	7.4	2.75876	NA	NA	NA	NA	NA	NA	FALSE	NA	NA
2727		TRUE	Pde12	pde12	NA	amplification	TRUE	TRUE	9.5	2.75876	NA	NA	NA	NA	NA	NA	FALSE	NA	NA
2727		TRUE	Phf7	phf7	NA	amplification	TRUE	TRUE	7.4	2.75876	NA	NA	NA	NA	NA	NA	FALSE	NA	NA
2727		TRUE	Plac9a	NA	NA	amplification	TRUE	TRUE	19.8	2.75876	NA	NA	NA	NA	NA	NA	FALSE	NA	NA
2727		TRUE	Plac9b	NA	NA	amplification	TRUE	TRUE	19.8	2.75876	NA	NA	NA	NA	NA	NA	FALSE	NA	NA
2727		TRUE	Plau	plau	NA	amplification	TRUE	TRUE	11.6	2.75876	NA	NA	NA	NA	NA	NA	FALSE	NA	NA
2727		TRUE	Polr3a	polr3a	NA	amplification	TRUE	TRUE	9.3	2.75876	NA	NA	NA	NA	NA	NA	FALSE	NA	NA
2727		TRUE	Pou5f1-rs6	NA	NA	amplification	TRUE	TRUE	5.2	2.75876	NA	NA	NA	NA	NA	NA	FALSE	NA	NA
2727		TRUE	Ppif	ppif	NA	amplification	TRUE	TRUE	9.3	2.75876	NA	NA	NA	NA	NA	NA	FALSE	NA	NA
2727		TRUE	Ppifos	NA	NA	amplification	TRUE	TRUE	9.3	2.75876	NA	NA	NA	NA	NA	NA	FALSE	NA	NA
2727		TRUE	Ppp3cb	ppp3cb	NA	amplification	TRUE	TRUE	11	2.75876	NA	NA	NA	NA	NA	NA	FALSE	NA	NA
2727		TRUE	Prkcd	prkcd	NA	amplification	TRUE	TRUE	9.4	2.75876	NA	NA	NA	NA	NA	NA	FALSE	NA	NA
2727		TRUE	Prrxl1	NA	NA	amplification	TRUE	TRUE	7.3	2.75876	NA	NA	NA	NA	NA	NA	FALSE	NA	NA
2727		TRUE	Psmc6	psmc6	NA	amplification	TRUE	TRUE	7	2.75876	NA	NA	NA	NA	NA	NA	FALSE	NA	NA
2727		TRUE	Psmd6	psmd6	NA	amplification	TRUE	TRUE	5.3	2.75876	NA	NA	NA	NA	NA	NA	FALSE	NA	NA
2727		TRUE	Ptgdr	ptgdr	NA	amplification	TRUE	TRUE	7.4	2.75876	NA	NA	NA	NA	NA	NA	FALSE	NA	NA
2727		TRUE	Ptger2	ptger2	NA	amplification	TRUE	TRUE	7.4	2.75876	NA	NA	NA	NA	NA	NA	FALSE	NA	NA
2727		TRUE	Ptpn20	ptpn20b	NA	amplification	TRUE	TRUE	8.4	2.75876	NA	NA	NA	NA	NA	NA	FALSE	NA	NA
2727		TRUE	Ptprg	ptprg	NA	sv_bp	TRUE	TRUE	5.7	2.75876	NA	NA	chr14:9824926-10681543 (0.38 AF)	NA	NA	NA	FALSE	NA	NA
2727		TRUE	Rarb	rarb	NA	amplification	TRUE	TRUE	5.2	2.75876	NA	NA	NA	NA	NA	NA	FALSE	NA	NA
2727		TRUE	Rbp3	rbp3	NA	amplification	TRUE	TRUE	5.2	2.75876	NA	NA	NA	NA	NA	NA	FALSE	NA	NA
2727		TRUE	Rft1	rft1	NA	amplification	TRUE	TRUE	7.4	2.75876	NA	NA	NA	NA	NA	NA	FALSE	NA	NA
2727		TRUE	Rgr	rgr	NA	amplification	TRUE	TRUE	7.3	2.75876	NA	NA	NA	NA	NA	NA	FALSE	NA	NA
2727		TRUE	Rps24	rps24	NA	amplification	TRUE	TRUE	9.3	2.75876	NA	NA	NA	NA	NA	NA	FALSE	NA	NA
2727		TRUE	Samd8	samd8	NA	amplification	TRUE	TRUE	9.5	2.75876	NA	NA	NA	NA	NA	NA	FALSE	NA	NA
2727		TRUE	Sec24c	sec24c	NA	amplification	TRUE	TRUE	11.6	2.75876	NA	NA	NA	NA	NA	NA	FALSE	NA	NA
2727		TRUE	Selenok	NA	NA	amplification	TRUE	TRUE	9.4	2.75876	NA	NA	NA	NA	NA	NA	FALSE	NA	NA
2727		TRUE	Sema3g	sema3g	NA	amplification	TRUE	TRUE	7.4	2.75876	NA	NA	NA	NA	NA	NA	FALSE	NA	NA
2727		TRUE	Sfmbt1	sfmbt1	NA	amplification	TRUE	TRUE	7.4	2.75876	NA	NA	NA	NA	NA	NA	FALSE	NA	NA
2727		TRUE	Sh3bp5	sh3bp5	NA	amplification	TRUE	TRUE	7.4	2.75876	NA	NA	NA	NA	NA	NA	FALSE	NA	NA
2727		TRUE	Shld2	NA	NA	amplification	TRUE	TRUE	5.2	2.75876	NA	NA	NA	NA	NA	NA	FALSE	NA	NA
2727		TRUE	Slc18a3	slc18a3	NA	amplification	TRUE	TRUE	7.3	2.75876	NA	NA	NA	NA	NA	NA	FALSE	NA	NA
2727		TRUE	Slc4a7	slc4a7	NA	amplification	TRUE	TRUE	5	2.75876	NA	NA	NA	NA	NA	NA	FALSE	NA	NA
2727		TRUE	Slmap	slmap	NA	amplification	TRUE	TRUE	9	2.75876	NA	NA	NA	NA	NA	NA	FALSE	NA	NA
2727		TRUE	Smim4	NA	NA	amplification	TRUE	TRUE	7.4	2.75876	NA	NA	NA	NA	NA	NA	FALSE	NA	NA
2727		TRUE	Sncg	sncg	NA	amplification	TRUE	TRUE	5.2	2.75876	NA	NA	NA	NA	NA	NA	FALSE	NA	NA
2727		TRUE	Snord19	NA	NA	amplification	TRUE	TRUE	7.4	2.75876	NA	NA	NA	NA	NA	NA	FALSE	NA	NA
2727		TRUE	Snord69	NA	NA	amplification	TRUE	TRUE	7.4	2.75876	NA	NA	NA	NA	NA	NA	FALSE	NA	NA
2727		TRUE	Sntn	sntn	NA	amplification	TRUE	TRUE	5.3	2.75876	NA	NA	NA	NA	NA	NA	FALSE	NA	NA
2727		TRUE	Spcs1	spcs1	NA	amplification	TRUE	TRUE	7.4	2.75876	NA	NA	NA	NA	NA	NA	FALSE	NA	NA
2727		TRUE	Stab1	stab1	NA	amplification	TRUE	TRUE	7.4	2.75876	NA	NA	NA	NA	NA	NA	FALSE	NA	NA
2727		TRUE	Stimate	NA	NA	amplification	TRUE	TRUE	7.4	2.75876	NA	NA	NA	NA	NA	NA	FALSE	NA	NA
2727		TRUE	Styx	styx	NA	amplification	TRUE	TRUE	7	2.75876	NA	NA	NA	NA	NA	NA	FALSE	NA	NA
2727		TRUE	Synpo2l	synpo2l	NA	amplification	TRUE	TRUE	11.6	2.75876	NA	NA	NA	NA	NA	NA	FALSE	NA	NA
2727		TRUE	Synpr	synpr	NA	amplification	TRUE	TRUE	5.2	2.75876	NA	NA	NA	NA	NA	NA	FALSE	NA	NA
2727		TRUE	Syt15	syt15	NA	amplification	TRUE	TRUE	5.2	2.75876	NA	NA	NA	NA	NA	NA	FALSE	NA	NA
2727		TRUE	Tasor	NA	NA	amplification	TRUE	TRUE	9.3	2.75876	NA	NA	NA	NA	NA	NA	FALSE	NA	NA
2727		TRUE	Thoc7	thoc7	NA	amplification	TRUE	TRUE	5	2.75876	NA	NA	NA	NA	NA	NA	FALSE	NA	NA
2727		TRUE	Thrb	thrb	NA	amplification	TRUE	TRUE	5.1	2.75876	NA	NA	NA	NA	NA	NA	FALSE	NA	NA
2727		TRUE	Timm23	timm23	NA	amplification	TRUE	TRUE	6.9	2.75876	NA	NA	NA	NA	NA	NA	FALSE	NA	NA
2727		TRUE	Tkt	tkt	NA	amplification	TRUE	TRUE	9.4	2.75876	NA	NA	chr14:30288658-30312487 (0.13 AF)	NA	NA	NA	FALSE	NA	NA
2727		TRUE	Tmem254a	NA	NA	amplification	TRUE	TRUE	19.8	2.75876	NA	NA	NA	NA	NA	NA	FALSE	NA	NA
2727		TRUE	Tmem254b	NA	NA	amplification	TRUE	TRUE	19.8	2.75876	NA	NA	NA	NA	NA	NA	FALSE	NA	NA
2727		TRUE	Tmem254c	NA	NA	amplification	TRUE	TRUE	19.8	2.75876	NA	NA	NA	NA	NA	NA	FALSE	NA	NA
2727		TRUE	Tmem273	NA	NA	amplification	TRUE	TRUE	7.3	2.75876	NA	NA	NA	NA	NA	NA	FALSE	NA	NA
2727		TRUE	Tnnc1	tnnc1	NA	amplification	TRUE	TRUE	7.4	2.75876	NA	NA	NA	NA	NA	NA	FALSE	NA	NA
2727		TRUE	Top2b	top2b	sayles	amplification	TRUE	TRUE	5.2	2.75876	NA	NA	NA	NA	NA	NA	FALSE	NA	NA
2727		TRUE	Txndc16	txndc16	NA	amplification	TRUE	TRUE	7.5	2.75876	NA	NA	NA	NA	NA	NA	FALSE	NA	NA
2727		TRUE	Usp54	usp54	NA	amplification	TRUE	TRUE	11.1	2.75876	NA	NA	NA	NA	NA	NA	FALSE	NA	NA
2727		TRUE	Vcl	vcl	NA	amplification	TRUE	TRUE	11.6	2.75876	NA	NA	NA	NA	NA	NA	FALSE	NA	NA
2727		TRUE	Vdac2	vdac2	NA	amplification	TRUE	TRUE	9.5	2.75876	NA	NA	NA	NA	NA	NA	FALSE	NA	NA
2727		TRUE	Vstm4	vstm4	NA	amplification	TRUE	TRUE	7.3	2.75876	NA	NA	NA	NA	NA	NA	FALSE	NA	NA
2727		TRUE	Wapl	NA	NA	amplification	TRUE	TRUE	5.2	2.75876	NA	NA	NA	NA	NA	NA	FALSE	NA	NA
2727		TRUE	Wdfy4	wdfy4	NA	amplification	TRUE	TRUE	8.1	2.75876	NA	NA	chr14:32731368-32779024 (0.33 AF), chr14:32732101-32770077 (0.08 AF)	NA	NA	NA	FALSE	NA	NA
2727		TRUE	Wnt5a	wnt5a	NA	amplification	TRUE	TRUE	9.1	2.75876	NA	NA	NA	NA	NA	NA	FALSE	NA	NA
2727		TRUE	Zfp488	znf488	NA	amplification	TRUE	TRUE	5.2	2.75876	NA	NA	NA	NA	NA	NA	FALSE	NA	NA
2727		TRUE	Zfp503	znf503	NA	amplification	TRUE	TRUE	9.5	2.75876	NA	NA	NA	NA	NA	NA	FALSE	NA	NA
2727		TRUE	Zmiz1	zmiz1	NA	amplification	TRUE	TRUE	9.3	2.75876	NA	NA	NA	NA	NA	NA	FALSE	NA	NA
2727		TRUE	Zswim8	zswim8	NA	amplification	TRUE	TRUE	11.6	2.75876	NA	NA	NA	NA	NA	NA	FALSE	NA	NA
2728		TRUE	Entpd4	entpd4	NA	focal_loss	FALSE	FALSE	0.2	1.99762	247842	0.2	NA	NA	NA	NA	FALSE	NA	NA
2728		TRUE	Entpd4b	NA	NA	focal_loss	FALSE	FALSE	0.2	1.99762	247790	0.2	NA	NA	NA	NA	FALSE	NA	NA
2728		TRUE	Gm16677	NA	NA	focal_loss	FALSE	FALSE	0.2	1.99762	225681	0.2	NA	NA	NA	NA	FALSE	NA	NA
2728		TRUE	Gm30214	NA	NA	focal_loss	FALSE	FALSE	0.1	1.99762	7052.98	0.1	NA	NA	NA	NA	FALSE	NA	NA
2728		TRUE	Loxl2	loxl2	NA	focal_loss	FALSE	FALSE	0.3	1.99762	80995.8	0.2	NA	NA	NA	NA	FALSE	NA	NA
2728		TRUE	Slc25a37	slc25a37	NA	focal_loss	FALSE	FALSE	0.8	1.99762	30493.9	0.2	NA	NA	NA	NA	FALSE	NA	NA
2728		TRUE	Synb	ervfrd-1	NA	focal_loss	FALSE	FALSE	0.2	1.99762	222152	0.2	NA	NA	NA	NA	FALSE	NA	NA
2737		TRUE	Gm32498	NA	NA	sv_bp	FALSE	FALSE	1.9	2.00347	NA	NA	chr14:84613954-chr5:18624264 (0.3 AF)	NA	NA	NA	FALSE	NA	NA
2737		TRUE	Itih3	itih3	NA	snv	FALSE	FALSE	2	2.00347	NA	NA	NA	chr14:30630648_A/T	missense_variant	deleterious(0.01)	FALSE	NA	NA
2739		TRUE	Ang4	NA	NA	snv	FALSE	FALSE	2.4	2.01595	NA	NA	NA	chr14:52001909_A/G	missense_variant	deleterious(0.01)	FALSE	NA	NA
2739		TRUE	Atp12a	atp12a	NA	snv	FALSE	FALSE	1.9	2.01595	NA	NA	NA	chr14:56621862_G/T	missense_variant	deleterious_low_confidence(0)	FALSE	NA	NA
2739		TRUE	Cpne6	cpne6	NA	snv	FALSE	FALSE	2	2.01595	NA	NA	NA	chr14:55751352_A/T	missense_variant&splice_region_variant	deleterious(0)	FALSE	NA	NA
2739		TRUE	Fezf2	fezf2	NA	sv_bp	FALSE	FALSE	1.5	2.01595	NA	NA	chr14:10124925-10150430 (0.67 AF)	NA	NA	NA	FALSE	NA	NA
2739		TRUE	Rb1	rb1	manual_selection, sayles, valle_inclan	focal_loss	FALSE	FALSE	1.8	2.01595	2439	0.1	NA	NA	NA	NA	FALSE	NA	NA
2927		TRUE	Appl1	appl1	NA	sv_bp	FALSE	FALSE	2.7	1.36996	NA	NA	chr14:26664513-chr12:18475882 (0.19 AF)	NA	NA	NA	FALSE	NA	NA
2927		TRUE	Arhgef3	arhgef3	NA	sv_bp	FALSE	FALSE	2.6	1.36996	NA	NA	chr14:27070136-chr12:26843945 (0.25 AF)	NA	NA	NA	FALSE	NA	NA
2927		TRUE	Cphx1	NA	NA	amplification	FALSE	FALSE	5.1	1.36996	NA	NA	NA	NA	NA	NA	FALSE	NA	NA
2927		TRUE	Cphx2	NA	NA	amplification	FALSE	FALSE	5.1	1.36996	NA	NA	NA	NA	NA	NA	FALSE	NA	NA
2927		TRUE	Cphx3	NA	NA	amplification	FALSE	FALSE	5.1	1.36996	NA	NA	NA	NA	NA	NA	FALSE	NA	NA
2927		TRUE	Duxbl1	NA	NA	amplification	FALSE	FALSE	5.1	1.36996	NA	NA	NA	NA	NA	NA	FALSE	NA	NA
2927		TRUE	Duxbl2	NA	NA	amplification	FALSE	FALSE	5.1	1.36996	NA	NA	NA	NA	NA	NA	FALSE	NA	NA
2927		TRUE	Duxbl3	NA	NA	amplification	FALSE	FALSE	5.1	1.36996	NA	NA	NA	NA	NA	NA	FALSE	NA	NA
2927		TRUE	Gm2260	NA	NA	amplification	FALSE	FALSE	5.1	1.36996	NA	NA	NA	NA	NA	NA	FALSE	NA	NA
2927		TRUE	Gm2274	NA	NA	amplification	FALSE	FALSE	5.1	1.36996	NA	NA	NA	NA	NA	NA	FALSE	NA	NA
2927		TRUE	Gm9780	NA	NA	amplification	FALSE	FALSE	5.1	1.36996	NA	NA	NA	NA	NA	NA	FALSE	NA	NA
2927		TRUE	Grid1	grid1	NA	sv_bp	FALSE	FALSE	3	1.36996	NA	NA	chr14:35173848-chr13:17337967 (1 AF)	NA	NA	NA	FALSE	NA	NA
2927		TRUE	Plac9a	NA	NA	amplification	FALSE	FALSE	5.1	1.36996	NA	NA	NA	NA	NA	NA	FALSE	NA	NA
2927		TRUE	Plac9b	NA	NA	amplification	FALSE	FALSE	5.1	1.36996	NA	NA	NA	NA	NA	NA	FALSE	NA	NA
2927		TRUE	Tmem254a	NA	NA	amplification	FALSE	FALSE	5.1	1.36996	NA	NA	NA	NA	NA	NA	FALSE	NA	NA
2927		TRUE	Tmem254b	NA	NA	amplification	FALSE	FALSE	5.1	1.36996	NA	NA	NA	NA	NA	NA	FALSE	NA	NA
2927		TRUE	Tmem254c	NA	NA	amplification	FALSE	FALSE	5.1	1.36996	NA	NA	NA	NA	NA	NA	FALSE	NA	NA
2962		TRUE	Cadps	cadps	NA	snv	FALSE	FALSE	2.3	2.29118	NA	NA	NA	chr14:9764217_A/C	missense_variant	deleterious_low_confidence(0)	FALSE	NA	NA
383		TRUE	Ccser2	ccser2	NA	snv	FALSE	FALSE	1.5	1.61519	NA	NA	NA	chr14:36631168_C/G	missense_variant&splice_region_variant	deleterious(0.03)	FALSE	NA	NA
383		TRUE	Pcdh9	pcdh9	NA	focal_loss sv_bp	FALSE	FALSE	1.3	1.61519	112014	0.2	chr14:93711259-93823834 (1 AF)	NA	NA	NA	FALSE	NA	NA
727	m2	FALSE	Cphx1	NA	NA	amplification	FALSE	FALSE	5.8	1.72284	NA	NA	NA	NA	NA	NA	FALSE	NA	NA
727	m2	FALSE	Cphx2	NA	NA	amplification	FALSE	FALSE	5.8	1.72284	NA	NA	NA	NA	NA	NA	FALSE	NA	NA
727	m2	FALSE	Cphx3	NA	NA	amplification	FALSE	FALSE	5.8	1.72284	NA	NA	NA	NA	NA	NA	FALSE	NA	NA
727	m2	FALSE	Duxbl1	NA	NA	amplification	FALSE	FALSE	5.8	1.72284	NA	NA	NA	NA	NA	NA	FALSE	NA	NA
727	m2	FALSE	Duxbl2	NA	NA	amplification	FALSE	FALSE	5.8	1.72284	NA	NA	NA	NA	NA	NA	FALSE	NA	NA
727	m2	FALSE	Duxbl3	NA	NA	amplification	FALSE	FALSE	5.8	1.72284	NA	NA	NA	NA	NA	NA	FALSE	NA	NA
727	m2	FALSE	Entpd4	entpd4	NA	focal_loss	FALSE	FALSE	0.5	1.72284	247842	0.5	NA	NA	NA	NA	FALSE	NA	NA
727	m2	FALSE	Entpd4b	NA	NA	focal_loss	FALSE	FALSE	0.5	1.72284	247790	0.5	NA	NA	NA	NA	FALSE	NA	NA
727	m2	FALSE	Gm16677	NA	NA	focal_loss	FALSE	FALSE	0.5	1.72284	225681	0.5	NA	NA	NA	NA	FALSE	NA	NA
727	m2	FALSE	Gm2260	NA	NA	amplification	FALSE	FALSE	5.8	1.72284	NA	NA	NA	NA	NA	NA	FALSE	NA	NA
727	m2	FALSE	Gm2274	NA	NA	amplification	FALSE	FALSE	5.8	1.72284	NA	NA	NA	NA	NA	NA	FALSE	NA	NA
727	m2	FALSE	Gm9780	NA	NA	amplification	FALSE	FALSE	5.8	1.72284	NA	NA	NA	NA	NA	NA	FALSE	NA	NA
727	m2	FALSE	Gpc6	gpc6	NA	sv_bp	FALSE	FALSE	1.2	1.72284	NA	NA	chr14:117530891-118115236 (0.62 AF)	NA	NA	NA	FALSE	NA	NA
727	m2	FALSE	Grid1	grid1	NA	sv_bp	FALSE	FALSE	2.9	1.72284	NA	NA	chr14:34868290-38725124 (0.13 AF)	NA	NA	NA	FALSE	NA	NA
727	m2	FALSE	Loxl2	loxl2	NA	focal_loss	FALSE	FALSE	0.5	1.72284	80764.8	0.5	NA	NA	NA	NA	FALSE	NA	NA
727	m2	FALSE	Nrg3	nrg3	NA	sv_bp	FALSE	FALSE	2.6	1.72284	NA	NA	chr14:34868290-38725124 (0.13 AF)	NA	NA	NA	FALSE	NA	NA
727	m2	FALSE	Pcdh9	pcdh9	NA	focal_loss sv_bp	FALSE	FALSE	1	1.72284	49364	-0.1	chr14:93796884-93846843 (1 AF)	NA	NA	NA	FALSE	NA	NA
727	m2	FALSE	Plac9a	NA	NA	amplification	FALSE	FALSE	5.8	1.72284	NA	NA	NA	NA	NA	NA	FALSE	NA	NA
727	m2	FALSE	Plac9b	NA	NA	amplification	FALSE	FALSE	5.8	1.72284	NA	NA	NA	NA	NA	NA	FALSE	NA	NA
727	m2	FALSE	Slc25a37	slc25a37	NA	focal_loss	FALSE	FALSE	0.7	1.72284	29956.9	0.5	NA	NA	NA	NA	FALSE	NA	NA
727	m2	FALSE	Synb	ervfrd-1	NA	focal_loss	FALSE	FALSE	0.5	1.72284	222152	0.5	NA	NA	NA	NA	FALSE	NA	NA
727	m2	FALSE	Tmem254a	NA	NA	amplification	FALSE	FALSE	5.8	1.72284	NA	NA	NA	NA	NA	NA	FALSE	NA	NA
727	m2	FALSE	Tmem254b	NA	NA	amplification	FALSE	FALSE	5.8	1.72284	NA	NA	NA	NA	NA	NA	FALSE	NA	NA
727	m2	FALSE	Tmem254c	NA	NA	amplification	FALSE	FALSE	5.8	1.72284	NA	NA	NA	NA	NA	NA	FALSE	NA	NA
727	m3	FALSE	Cphx1	NA	NA	amplification	FALSE	FALSE	5.4	1.55236	NA	NA	NA	NA	NA	NA	FALSE	NA	NA
727	m3	FALSE	Cphx2	NA	NA	amplification	FALSE	FALSE	5.4	1.55236	NA	NA	NA	NA	NA	NA	FALSE	NA	NA
727	m3	FALSE	Cphx3	NA	NA	amplification	FALSE	FALSE	5.4	1.55236	NA	NA	NA	NA	NA	NA	FALSE	NA	NA
727	m3	FALSE	Duxbl1	NA	NA	amplification	FALSE	FALSE	5.4	1.55236	NA	NA	NA	NA	NA	NA	FALSE	NA	NA
727	m3	FALSE	Duxbl2	NA	NA	amplification	FALSE	FALSE	5.4	1.55236	NA	NA	NA	NA	NA	NA	FALSE	NA	NA
727	m3	FALSE	Duxbl3	NA	NA	amplification	FALSE	FALSE	5.4	1.55236	NA	NA	NA	NA	NA	NA	FALSE	NA	NA
727	m3	FALSE	Entpd4	entpd4	NA	focal_loss	FALSE	FALSE	0.4	1.55236	247842	0.4	NA	NA	NA	NA	FALSE	NA	NA
727	m3	FALSE	Entpd4b	NA	NA	focal_loss	FALSE	FALSE	0.4	1.55236	247790	0.4	NA	NA	NA	NA	FALSE	NA	NA
727	m3	FALSE	Gm16677	NA	NA	focal_loss	FALSE	FALSE	0.4	1.55236	225681	0.4	NA	NA	NA	NA	FALSE	NA	NA
727	m3	FALSE	Gm2260	NA	NA	amplification	FALSE	FALSE	5.4	1.55236	NA	NA	NA	NA	NA	NA	FALSE	NA	NA
727	m3	FALSE	Gm2274	NA	NA	amplification	FALSE	FALSE	5.4	1.55236	NA	NA	NA	NA	NA	NA	FALSE	NA	NA
727	m3	FALSE	Gm9780	NA	NA	amplification	FALSE	FALSE	5.4	1.55236	NA	NA	NA	NA	NA	NA	FALSE	NA	NA
727	m3	FALSE	Gpc6	gpc6	NA	sv_bp	FALSE	FALSE	1.1	1.55236	NA	NA	chr14:117530891-118115236 (0.8 AF)	NA	NA	NA	FALSE	NA	NA
727	m3	FALSE	Grid1	grid1	NA	sv_bp	FALSE	FALSE	2.1	1.55236	NA	NA	chr14:34857223-38864524 (0.19 AF), chr14:34868290-38725124 (0.18 AF)	NA	NA	NA	FALSE	NA	NA
727	m3	FALSE	Loxl2	loxl2	NA	focal_loss	FALSE	FALSE	0.4	1.55236	80764.8	0.4	NA	NA	NA	NA	FALSE	NA	NA
727	m3	FALSE	Nrg3	nrg3	NA	sv_bp	FALSE	FALSE	1.9	1.55236	NA	NA	chr14:34857223-38864524 (0.19 AF), chr14:34868290-38725124 (0.18 AF)	NA	NA	NA	FALSE	NA	NA
727	m3	FALSE	Pcdh9	pcdh9	NA	focal_loss sv_bp	FALSE	FALSE	1	1.55236	50512	-0.1	chr14:93796884-93846843 (0.96 AF)	NA	NA	NA	FALSE	NA	NA
727	m3	FALSE	Plac9a	NA	NA	amplification	FALSE	FALSE	5.4	1.55236	NA	NA	NA	NA	NA	NA	FALSE	NA	NA
727	m3	FALSE	Plac9b	NA	NA	amplification	FALSE	FALSE	5.4	1.55236	NA	NA	NA	NA	NA	NA	FALSE	NA	NA
727	m3	FALSE	Slc25a37	slc25a37	NA	focal_loss	FALSE	FALSE	0.6	1.55236	31104.9	0.4	NA	NA	NA	NA	FALSE	NA	NA
727	m3	FALSE	Synb	ervfrd-1	NA	focal_loss	FALSE	FALSE	0.4	1.55236	222152	0.4	NA	NA	NA	NA	FALSE	NA	NA
727	m3	FALSE	Tmem254a	NA	NA	amplification	FALSE	FALSE	5.4	1.55236	NA	NA	NA	NA	NA	NA	FALSE	NA	NA
727	m3	FALSE	Tmem254b	NA	NA	amplification	FALSE	FALSE	5.4	1.55236	NA	NA	NA	NA	NA	NA	FALSE	NA	NA
727	m3	FALSE	Tmem254c	NA	NA	amplification	FALSE	FALSE	5.4	1.55236	NA	NA	NA	NA	NA	NA	FALSE	NA	NA
727	m3	FALSE	Tmem273	NA	NA	sv_bp	FALSE	FALSE	3	1.55236	NA	NA	chr14:24584278-32539653 (0.06 AF)	NA	NA	NA	FALSE	NA	NA
727	m4	FALSE	Cphx1	NA	NA	amplification	FALSE	FALSE	6.3	1.75748	NA	NA	NA	NA	NA	NA	FALSE	NA	NA
727	m4	FALSE	Cphx2	NA	NA	amplification	FALSE	FALSE	6.3	1.75748	NA	NA	NA	NA	NA	NA	FALSE	NA	NA
727	m4	FALSE	Cphx3	NA	NA	amplification	FALSE	FALSE	6.3	1.75748	NA	NA	NA	NA	NA	NA	FALSE	NA	NA
727	m4	FALSE	Duxbl1	NA	NA	amplification	FALSE	FALSE	6.3	1.75748	NA	NA	NA	NA	NA	NA	FALSE	NA	NA
727	m4	FALSE	Duxbl2	NA	NA	amplification	FALSE	FALSE	6.3	1.75748	NA	NA	NA	NA	NA	NA	FALSE	NA	NA
727	m4	FALSE	Duxbl3	NA	NA	amplification	FALSE	FALSE	6.3	1.75748	NA	NA	NA	NA	NA	NA	FALSE	NA	NA
727	m4	FALSE	Entpd4	entpd4	NA	focal_loss	FALSE	FALSE	0.2	1.75748	247842	0.2	NA	NA	NA	NA	FALSE	NA	NA
727	m4	FALSE	Entpd4b	NA	NA	focal_loss	FALSE	FALSE	0.2	1.75748	247790	0.2	NA	NA	NA	NA	FALSE	NA	NA
727	m4	FALSE	Gm16677	NA	NA	focal_loss	FALSE	FALSE	0.2	1.75748	225681	0.2	NA	NA	NA	NA	FALSE	NA	NA
727	m4	FALSE	Gm2260	NA	NA	amplification	FALSE	FALSE	6.3	1.75748	NA	NA	NA	NA	NA	NA	FALSE	NA	NA
727	m4	FALSE	Gm2274	NA	NA	amplification	FALSE	FALSE	6.3	1.75748	NA	NA	NA	NA	NA	NA	FALSE	NA	NA
727	m4	FALSE	Gm9780	NA	NA	amplification	FALSE	FALSE	6.3	1.75748	NA	NA	NA	NA	NA	NA	FALSE	NA	NA
727	m4	FALSE	Gpc6	gpc6	NA	sv_bp	FALSE	FALSE	1.1	1.75748	NA	NA	chr14:117530891-118115236 (0.22 AF)	NA	NA	NA	FALSE	NA	NA
727	m4	FALSE	Loxl2	loxl2	NA	focal_loss	FALSE	FALSE	0.3	1.75748	80764.8	0.2	NA	NA	NA	NA	FALSE	NA	NA
727	m4	FALSE	Lrmda	NA	NA	sv_bp	FALSE	FALSE	3.1	1.75748	NA	NA	chr14:22728900-chr3:132327946 (0.2 AF)	NA	NA	NA	FALSE	NA	NA
727	m4	FALSE	Parp4	parp4	NA	sv_bp	FALSE	FALSE	1	1.75748	NA	NA	chr14:53732674-56895607 (0.33 AF)	NA	NA	NA	FALSE	NA	NA
727	m4	FALSE	Pcdh9	pcdh9	NA	focal_loss sv_bp	FALSE	FALSE	0.9	1.75748	49364	-0.2	chr14:93796884-93846843 (0.48 AF)	NA	NA	NA	FALSE	NA	NA
727	m4	FALSE	Plac9a	NA	NA	amplification	FALSE	FALSE	6.3	1.75748	NA	NA	NA	NA	NA	NA	FALSE	NA	NA
727	m4	FALSE	Plac9b	NA	NA	amplification	FALSE	FALSE	6.3	1.75748	NA	NA	NA	NA	NA	NA	FALSE	NA	NA
727	m4	FALSE	Ppif	ppif	NA	snv	FALSE	FALSE	3	1.75748	NA	NA	NA	chr14:25700018_T/G	missense_variant	deleterious_low_confidence(0.03)	FALSE	NA	NA
727	m4	FALSE	Pspc1	pspc1	NA	sv_bp	FALSE	FALSE	2.1	1.75748	NA	NA	chr14:57007613-chr13:14372836 (0.24 AF)	NA	NA	NA	FALSE	NA	NA
727	m4	FALSE	Rb1	rb1	manual_selection, sayles, valle_inclan	sv_bp	FALSE	FALSE	1	1.75748	NA	NA	chr14:73534323-73536253 (0.45 AF)	NA	NA	NA	FALSE	NA	NA
727	m4	FALSE	Rnaseh2b	rnaseh2b	NA	sv_bp	FALSE	FALSE	1.1	1.75748	NA	NA	chr14:62579175-chr13:13266856 (0.79 AF), chr14:62583227-chr13:12886866 (0.16 AF)	NA	NA	NA	FALSE	NA	NA
727	m4	FALSE	Slc25a37	slc25a37	NA	focal_loss	FALSE	FALSE	0.4	1.75748	29956.9	0.2	NA	NA	NA	NA	FALSE	NA	NA
727	m4	FALSE	Synb	ervfrd-1	NA	focal_loss	FALSE	FALSE	0.2	1.75748	222152	0.2	NA	NA	NA	NA	FALSE	NA	NA
727	m4	FALSE	Tmem254a	NA	NA	amplification	FALSE	FALSE	6.3	1.75748	NA	NA	NA	NA	NA	NA	FALSE	NA	NA
727	m4	FALSE	Tmem254b	NA	NA	amplification	FALSE	FALSE	6.3	1.75748	NA	NA	NA	NA	NA	NA	FALSE	NA	NA
727	m4	FALSE	Tmem254c	NA	NA	amplification	FALSE	FALSE	6.3	1.75748	NA	NA	NA	NA	NA	NA	FALSE	NA	NA
727	Pri	TRUE	Entpd4	entpd4	NA	focal_loss	FALSE	FALSE	0.4	1.49378	247842	0.4	NA	NA	NA	NA	FALSE	NA	NA
727	Pri	TRUE	Entpd4b	NA	NA	focal_loss	FALSE	FALSE	0.4	1.49378	247790	0.4	NA	NA	NA	NA	FALSE	NA	NA
727	Pri	TRUE	Gm16677	NA	NA	focal_loss	FALSE	FALSE	0.4	1.49378	225681	0.4	NA	NA	NA	NA	FALSE	NA	NA
727	Pri	TRUE	Gpc6	gpc6	NA	sv_bp	FALSE	FALSE	1	1.49378	NA	NA	chr14:117530891-118115236 (0.42 AF)	NA	NA	NA	FALSE	NA	NA
727	Pri	TRUE	Loxl2	loxl2	NA	focal_loss	FALSE	FALSE	0.4	1.49378	80764.8	0.4	NA	NA	NA	NA	FALSE	NA	NA
727	Pri	TRUE	Pcdh9	pcdh9	NA	focal_loss sv_bp	FALSE	FALSE	0.9	1.49378	49364	0	chr14:93796884-93846843 (0.81 AF)	NA	NA	NA	FALSE	NA	NA
727	Pri	TRUE	Slc25a37	slc25a37	NA	focal_loss	FALSE	FALSE	0.6	1.49378	29956.9	0.4	NA	NA	NA	NA	FALSE	NA	NA
727	Pri	TRUE	Synb	ervfrd-1	NA	focal_loss	FALSE	FALSE	0.4	1.49378	222152	0.4	NA	NA	NA	NA	FALSE	NA	NA
632		TRUE	1700084J12Rik	NA	NA	amplification	TRUE	TRUE	6.5	2.65749	NA	NA	NA	NA	NA	NA	FALSE	NA	NA
632		TRUE	2310043O21Rik	NA	NA	sv_bp	TRUE	TRUE	3.2	2.65749	NA	NA	chr15:37973530-38577854 (1 AF)	NA	NA	NA	FALSE	NA	NA
632		TRUE	2310069G16Rik	NA	NA	amplification	TRUE	TRUE	5.3	2.65749	NA	NA	NA	NA	NA	NA	FALSE	NA	NA
632		TRUE	4930413F20Rik	NA	NA	amplification	TRUE	TRUE	5.3	2.65749	NA	NA	NA	NA	NA	NA	FALSE	NA	NA
632		TRUE	4930447A16Rik	NA	NA	amplification	TRUE	TRUE	5.3	2.65749	NA	NA	NA	NA	NA	NA	FALSE	NA	NA
632		TRUE	4930555K19Rik	NA	NA	amplification	TRUE	TRUE	5.3	2.65749	NA	NA	NA	NA	NA	NA	FALSE	NA	NA
632		TRUE	4930592A05Rik	NA	NA	amplification	TRUE	TRUE	6.3	2.65749	NA	NA	NA	NA	NA	NA	FALSE	NA	NA
632		TRUE	5430437J10Rik	NA	NA	amplification	TRUE	FALSE	5.6	2.65749	NA	NA	NA	NA	NA	NA	FALSE	NA	NA
632		TRUE	9330182O14Rik	NA	NA	amplification	TRUE	TRUE	5.3	2.65749	NA	NA	NA	NA	NA	NA	FALSE	NA	NA
632		TRUE	9430069I07Rik	NA	NA	amplification	TRUE	TRUE	5.3	2.65749	NA	NA	NA	NA	NA	NA	FALSE	NA	NA
632		TRUE	A930017M01Rik	NA	NA	amplification	TRUE	TRUE	5.3	2.65749	NA	NA	NA	NA	NA	NA	FALSE	NA	NA
632		TRUE	AU022793	NA	NA	amplification	TRUE	TRUE	5.3	2.65749	NA	NA	NA	NA	NA	NA	FALSE	NA	NA
632		TRUE	AW549877	c5orf51	NA	amplification	TRUE	FALSE	5.6	2.65749	NA	NA	NA	NA	NA	NA	FALSE	NA	NA
632		TRUE	Abra	abra	NA	amplification	TRUE	TRUE	5.3	2.65749	NA	NA	NA	NA	NA	NA	FALSE	NA	NA
632		TRUE	Angpt1	angpt1	NA	amplification	TRUE	TRUE	5.3	2.65749	NA	NA	NA	NA	NA	NA	FALSE	NA	NA
632		TRUE	Ankrd46	ankrd46	NA	amplification	TRUE	TRUE	5.3	2.65749	NA	NA	NA	NA	NA	NA	FALSE	NA	NA
632		TRUE	Apol11b	NA	NA	snv	TRUE	FALSE	0.8	2.65749	NA	NA	NA	chr15:77519240_A/C	missense_variant	deleterious(0)	FALSE	NA	NA
632		TRUE	Atp6v1c1	atp6v1c1	NA	amplification	TRUE	TRUE	5.3	2.65749	NA	NA	NA	NA	NA	NA	FALSE	NA	NA
632		TRUE	Azin1	azin1	NA	amplification	TRUE	TRUE	6.6	2.65749	NA	NA	NA	NA	NA	NA	FALSE	NA	NA
632		TRUE	BC037032	NA	NA	amplification	TRUE	FALSE	5.6	2.65749	NA	NA	NA	NA	NA	NA	FALSE	NA	NA
632		TRUE	BC048602	NA	NA	amplification	TRUE	TRUE	5.3	2.65749	NA	NA	NA	NA	NA	NA	FALSE	NA	NA
632		TRUE	Baalc	baalc	NA	amplification	TRUE	TRUE	5.3	2.65749	NA	NA	NA	NA	NA	NA	FALSE	NA	NA
632		TRUE	C6	c6	NA	amplification	TRUE	FALSE	5.6	2.65749	NA	NA	NA	NA	NA	NA	FALSE	NA	NA
632		TRUE	C7	c7	NA	amplification	TRUE	FALSE	5.6	2.65749	NA	NA	NA	NA	NA	NA	FALSE	NA	NA
632		TRUE	C9	c9	NA	amplification	TRUE	FALSE	5.6	2.65749	NA	NA	NA	NA	NA	NA	FALSE	NA	NA
632		TRUE	Capsl	capsl	NA	amplification	TRUE	FALSE	5.6	2.65749	NA	NA	NA	NA	NA	NA	FALSE	NA	NA
632		TRUE	Card6	card6	NA	amplification	TRUE	FALSE	5.6	2.65749	NA	NA	NA	NA	NA	NA	FALSE	NA	NA
632		TRUE	Ccdc152	ccdc152	NA	amplification	TRUE	FALSE	5.6	2.65749	NA	NA	NA	NA	NA	NA	FALSE	NA	NA
632		TRUE	Cox6c	NA	NA	amplification	TRUE	TRUE	5.3	2.65749	NA	NA	NA	NA	NA	NA	FALSE	NA	NA
632		TRUE	Cplane1	NA	NA	amplification	TRUE	FALSE	5.6	2.65749	NA	NA	NA	NA	NA	NA	FALSE	NA	NA
632		TRUE	Cpq	cpq	NA	amplification	TRUE	TRUE	6.4	2.65749	NA	NA	NA	NA	NA	NA	FALSE	NA	NA
632		TRUE	Cthrc1	cthrc1	NA	amplification	TRUE	TRUE	5.3	2.65749	NA	NA	NA	NA	NA	NA	FALSE	NA	NA
632		TRUE	Dab2	dab2	NA	amplification	TRUE	FALSE	5.6	2.65749	NA	NA	NA	NA	NA	NA	FALSE	NA	NA
632		TRUE	Dcaf13	dcaf13	NA	amplification	TRUE	TRUE	5.3	2.65749	NA	NA	NA	NA	NA	NA	FALSE	NA	NA
632		TRUE	Dcstamp	dcstamp	NA	amplification	TRUE	TRUE	5.3	2.65749	NA	NA	NA	NA	NA	NA	FALSE	NA	NA
632		TRUE	Dnah5	dnah5	NA	sv_bp	TRUE	TRUE	3.4	2.65749	NA	NA	chr15:28299309-31194897 (1 AF)	NA	NA	NA	FALSE	NA	NA
632		TRUE	Dpys	dpys	NA	amplification	TRUE	TRUE	5.3	2.65749	NA	NA	NA	NA	NA	NA	FALSE	NA	NA
632		TRUE	Ebag9	ebag9	NA	amplification	TRUE	TRUE	5.3	2.65749	NA	NA	NA	NA	NA	NA	FALSE	NA	NA
632		TRUE	Egflam	egflam	NA	amplification	TRUE	FALSE	5.6	2.65749	NA	NA	NA	NA	NA	NA	FALSE	NA	NA
632		TRUE	Eif3e	eif3e	NA	amplification	TRUE	TRUE	5.3	2.65749	NA	NA	NA	NA	NA	NA	FALSE	NA	NA
632		TRUE	Emc2	emc2	NA	amplification	TRUE	TRUE	5.3	2.65749	NA	NA	NA	NA	NA	NA	FALSE	NA	NA
632		TRUE	Eny2	eny2	NA	amplification	TRUE	TRUE	5.3	2.65749	NA	NA	NA	NA	NA	NA	FALSE	NA	NA
632		TRUE	Erich5	NA	NA	amplification	TRUE	TRUE	5.3	2.65749	NA	NA	NA	NA	NA	NA	FALSE	NA	NA
632		TRUE	Fbxo4	fbxo4	NA	amplification	TRUE	FALSE	5.6	2.65749	NA	NA	NA	NA	NA	NA	FALSE	NA	NA
632		TRUE	Fbxo43	fbxo43	NA	amplification	TRUE	TRUE	5.3	2.65749	NA	NA	NA	NA	NA	NA	FALSE	NA	NA
632		TRUE	Fyb	fyb	NA	amplification	TRUE	FALSE	5.6	2.65749	NA	NA	NA	NA	NA	NA	FALSE	NA	NA
632		TRUE	Fzd6	fzd6	NA	amplification	TRUE	TRUE	5.3	2.65749	NA	NA	NA	NA	NA	NA	FALSE	NA	NA
632		TRUE	Gdnf	gdnf	NA	amplification	TRUE	FALSE	5.6	2.65749	NA	NA	NA	NA	NA	NA	FALSE	NA	NA
632		TRUE	Ghr	ghr	NA	amplification	TRUE	FALSE	5.6	2.65749	NA	NA	NA	NA	NA	NA	FALSE	NA	NA
632		TRUE	Gm10373	NA	NA	amplification	TRUE	TRUE	5.3	2.65749	NA	NA	NA	NA	NA	NA	FALSE	NA	NA
632		TRUE	Gm15941	NA	NA	amplification	TRUE	TRUE	5.3	2.65749	NA	NA	NA	NA	NA	NA	FALSE	NA	NA
632		TRUE	Gm16136	NA	NA	amplification	TRUE	TRUE	5.3	2.65749	NA	NA	NA	NA	NA	NA	FALSE	NA	NA
632		TRUE	Gm16291	NA	NA	amplification	TRUE	TRUE	5.3	2.65749	NA	NA	NA	NA	NA	NA	FALSE	NA	NA
632		TRUE	Gm16294	NA	NA	amplification	TRUE	TRUE	5.3	2.65749	NA	NA	NA	NA	NA	NA	FALSE	NA	NA
632		TRUE	Gm16311	NA	NA	amplification	TRUE	FALSE	5.6	2.65749	NA	NA	NA	NA	NA	NA	FALSE	NA	NA
632		TRUE	Gm2093	NA	NA	amplification	TRUE	FALSE	5.6	2.65749	NA	NA	NA	NA	NA	NA	FALSE	NA	NA
632		TRUE	Gm2245	NA	NA	amplification	TRUE	FALSE	5.6	2.65749	NA	NA	NA	NA	NA	NA	FALSE	NA	NA
632		TRUE	Gm31282	NA	NA	amplification	TRUE	FALSE	5.6	2.65749	NA	NA	NA	NA	NA	NA	FALSE	NA	NA
632		TRUE	Gm32618	NA	NA	amplification	TRUE	TRUE	6.7	2.65749	NA	NA	NA	NA	NA	NA	FALSE	NA	NA
632		TRUE	Gm33251	NA	NA	amplification	TRUE	TRUE	5.3	2.65749	NA	NA	NA	NA	NA	NA	FALSE	NA	NA
632		TRUE	Gm33301	NA	NA	amplification	TRUE	TRUE	5.3	2.65749	NA	NA	NA	NA	NA	NA	FALSE	NA	NA
632		TRUE	Gm41259	NA	NA	amplification	TRUE	FALSE	5.6	2.65749	NA	NA	NA	NA	NA	NA	FALSE	NA	NA
632		TRUE	Gm41289	NA	NA	amplification	TRUE	TRUE	6.7	2.65749	NA	NA	NA	NA	NA	NA	FALSE	NA	NA
632		TRUE	Gm45924	NA	NA	amplification	TRUE	TRUE	5.3	2.65749	NA	NA	NA	NA	NA	NA	FALSE	NA	NA
632		TRUE	Grhl2	grhl2	NA	amplification	TRUE	TRUE	5.3	2.65749	NA	NA	NA	NA	NA	NA	FALSE	NA	NA
632		TRUE	Il7r	il7r	sayles, valle_inclan	amplification	TRUE	FALSE	5.6	2.65749	NA	NA	NA	NA	NA	NA	FALSE	NA	NA
632		TRUE	Kcnj4	kcnj4	NA	snv	TRUE	FALSE	3	2.65749	NA	NA	NA	chr15:79369603_A/G	missense_variant	deleterious_low_confidence(0)	FALSE	NA	NA
632		TRUE	Kcns2	kcns2	NA	amplification	TRUE	TRUE	5.3	2.65749	NA	NA	NA	NA	NA	NA	FALSE	NA	NA
632		TRUE	Kcnv1	kcnv1	NA	amplification	TRUE	TRUE	5.3	2.65749	NA	NA	NA	NA	NA	NA	FALSE	NA	NA
632		TRUE	Klf10	klf10	NA	amplification	TRUE	TRUE	6.4	2.65749	NA	NA	NA	NA	NA	NA	FALSE	NA	NA
632		TRUE	Laptm4b	laptm4b	NA	amplification	TRUE	TRUE	5.3	2.65749	NA	NA	NA	NA	NA	NA	FALSE	NA	NA
632		TRUE	Lifr	lifr	sayles	amplification	TRUE	FALSE	5.6	2.65749	NA	NA	NA	NA	NA	NA	FALSE	NA	NA
632		TRUE	Lmbrd2	lmbrd2	valle_inclan	amplification	TRUE	FALSE	5.6	2.65749	NA	NA	NA	NA	NA	NA	FALSE	NA	NA
632		TRUE	Lrp12	lrp12	NA	amplification	TRUE	TRUE	5.3	2.65749	NA	NA	NA	NA	NA	NA	FALSE	NA	NA
632		TRUE	Matn2	matn2	NA	amplification	TRUE	TRUE	5.3	2.65749	NA	NA	NA	NA	NA	NA	FALSE	NA	NA
632		TRUE	Mir599	NA	NA	amplification	TRUE	TRUE	5.3	2.65749	NA	NA	NA	NA	NA	NA	FALSE	NA	NA
632		TRUE	Mir6951	NA	NA	amplification	TRUE	TRUE	6.6	2.65749	NA	NA	NA	NA	NA	NA	FALSE	NA	NA
632		TRUE	Mir8097	NA	NA	amplification	TRUE	TRUE	5.3	2.65749	NA	NA	NA	NA	NA	NA	FALSE	NA	NA
632		TRUE	Mir875	NA	NA	amplification	TRUE	TRUE	5.3	2.65749	NA	NA	NA	NA	NA	NA	FALSE	NA	NA
632		TRUE	Mroh2b	mroh2b	NA	amplification	TRUE	FALSE	5.6	2.65749	NA	NA	NA	NA	NA	NA	FALSE	NA	NA
632		TRUE	Mtdh	mtdh	NA	amplification	TRUE	TRUE	5.3	2.65749	NA	NA	NA	NA	NA	NA	FALSE	NA	NA
632		TRUE	Nadk2	nadk2	NA	amplification	TRUE	FALSE	5.6	2.65749	NA	NA	NA	NA	NA	NA	FALSE	NA	NA
632		TRUE	Ncald	ncald	NA	amplification	TRUE	TRUE	5.3	2.65749	NA	NA	NA	NA	NA	NA	FALSE	NA	NA
632		TRUE	Nipal2	nipal2	NA	amplification	TRUE	TRUE	5.3	2.65749	NA	NA	NA	NA	NA	NA	FALSE	NA	NA
632		TRUE	Nipbl	nipbl	sayles, valle_inclan	amplification	TRUE	FALSE	5.6	2.65749	NA	NA	NA	NA	NA	NA	FALSE	NA	NA
632		TRUE	Nudcd1	nudcd1	NA	amplification	TRUE	TRUE	5.3	2.65749	NA	NA	NA	NA	NA	NA	FALSE	NA	NA
632		TRUE	Nup155	nup155	NA	amplification	TRUE	FALSE	5.6	2.65749	NA	NA	NA	NA	NA	NA	FALSE	NA	NA
632		TRUE	Odf1	odf1	NA	amplification	TRUE	TRUE	6.4	2.65749	NA	NA	NA	NA	NA	NA	FALSE	NA	NA
632		TRUE	Osmr	osmr	NA	amplification	TRUE	FALSE	5.6	2.65749	NA	NA	NA	NA	NA	NA	FALSE	NA	NA
632		TRUE	Osr2	osr2	NA	amplification	TRUE	TRUE	5.3	2.65749	NA	NA	NA	NA	NA	NA	FALSE	NA	NA
632		TRUE	Oxct1	oxct1	NA	amplification	TRUE	FALSE	5.6	2.65749	NA	NA	NA	NA	NA	NA	FALSE	NA	NA
632		TRUE	Oxr1	oxr1	NA	amplification	TRUE	TRUE	5.3	2.65749	NA	NA	NA	NA	NA	NA	FALSE	NA	NA
632		TRUE	Pabpc1	pabpc1	valle_inclan	amplification	TRUE	TRUE	5.3	2.65749	NA	NA	NA	NA	NA	NA	FALSE	NA	NA
632		TRUE	Pkhd1l1	pkhd1l1	NA	amplification	TRUE	TRUE	5.3	2.65749	NA	NA	NA	NA	NA	NA	FALSE	NA	NA
632		TRUE	Plcxd3	plcxd3	NA	amplification	TRUE	FALSE	5.6	2.65749	NA	NA	NA	NA	NA	NA	FALSE	NA	NA
632		TRUE	Polr2k	polr2k	NA	amplification	TRUE	TRUE	5.3	2.65749	NA	NA	NA	NA	NA	NA	FALSE	NA	NA
632		TRUE	Pop1	pop1	NA	amplification	TRUE	TRUE	5.3	2.65749	NA	NA	NA	NA	NA	NA	FALSE	NA	NA
632		TRUE	Prkaa1	prkaa1	NA	amplification	TRUE	FALSE	5.6	2.65749	NA	NA	NA	NA	NA	NA	FALSE	NA	NA
632		TRUE	Ptger4	ptger4	NA	amplification	TRUE	FALSE	5.6	2.65749	NA	NA	NA	NA	NA	NA	FALSE	NA	NA
632		TRUE	Ptk2	ptk2	NA	sv_bp	TRUE	FALSE	1	2.65749	NA	NA	chr15:73100057-80046654 (1 AF)	NA	NA	NA	FALSE	NA	NA
632		TRUE	Ranbp3l	ranbp3l	NA	amplification	TRUE	FALSE	5.6	2.65749	NA	NA	NA	NA	NA	NA	FALSE	NA	NA
632		TRUE	Rgs22	rgs22	NA	amplification	TRUE	TRUE	5.3	2.65749	NA	NA	NA	NA	NA	NA	FALSE	NA	NA
632		TRUE	Rictor	rictor	sayles	amplification	TRUE	FALSE	5.6	2.65749	NA	NA	NA	NA	NA	NA	FALSE	NA	NA
632		TRUE	Rida	NA	NA	amplification	TRUE	TRUE	5.3	2.65749	NA	NA	NA	NA	NA	NA	FALSE	NA	NA
632		TRUE	Rims2	rims2	NA	amplification	TRUE	TRUE	5.3	2.65749	NA	NA	NA	NA	NA	NA	FALSE	NA	NA
632		TRUE	Rnf19a	rnf19a	NA	amplification	TRUE	TRUE	5.3	2.65749	NA	NA	NA	NA	NA	NA	FALSE	NA	NA
632		TRUE	Rpl30	rpl30	NA	amplification	TRUE	TRUE	5.3	2.65749	NA	NA	NA	NA	NA	NA	FALSE	NA	NA
632		TRUE	Rpl37	rpl37	NA	amplification	TRUE	FALSE	5.6	2.65749	NA	NA	NA	NA	NA	NA	FALSE	NA	NA
632		TRUE	Rrm2b	rrm2b	NA	amplification	TRUE	TRUE	5.3	2.65749	NA	NA	NA	NA	NA	NA	FALSE	NA	NA
632		TRUE	Rspo2	rspo2	sayles	amplification	TRUE	TRUE	5.3	2.65749	NA	NA	NA	NA	NA	NA	FALSE	NA	NA
632		TRUE	Sdc2	sdc2	NA	amplification	TRUE	TRUE	6.5	2.65749	NA	NA	NA	NA	NA	NA	FALSE	NA	NA
632		TRUE	Selenop	NA	NA	amplification	TRUE	FALSE	5.6	2.65749	NA	NA	NA	NA	NA	NA	FALSE	NA	NA
632		TRUE	Sema5a	sema5a	NA	amplification	TRUE	TRUE	6.6	2.65749	NA	NA	NA	NA	NA	NA	FALSE	NA	NA
632		TRUE	Skp2	skp2	NA	amplification	TRUE	FALSE	5.6	2.65749	NA	NA	NA	NA	NA	NA	FALSE	NA	NA
632		TRUE	Slc1a3	slc1a3	NA	amplification	TRUE	FALSE	5.6	2.65749	NA	NA	NA	NA	NA	NA	FALSE	NA	NA
632		TRUE	Slc25a32	slc25a32	NA	amplification	TRUE	TRUE	5.3	2.65749	NA	NA	NA	NA	NA	NA	FALSE	NA	NA
632		TRUE	Snhg18	NA	NA	amplification	TRUE	TRUE	6.6	2.65749	NA	NA	NA	NA	NA	NA	FALSE	NA	NA
632		TRUE	Snord123	NA	NA	amplification	TRUE	TRUE	6.6	2.65749	NA	NA	NA	NA	NA	NA	FALSE	NA	NA
632		TRUE	Snord72	NA	NA	amplification	TRUE	FALSE	5.6	2.65749	NA	NA	NA	NA	NA	NA	FALSE	NA	NA
632		TRUE	Snx31	snx31	NA	amplification	TRUE	TRUE	5.3	2.65749	NA	NA	NA	NA	NA	NA	FALSE	NA	NA
632		TRUE	Spag1	spag1	NA	amplification	TRUE	TRUE	5.3	2.65749	NA	NA	NA	NA	NA	NA	FALSE	NA	NA
632		TRUE	Spef2	spef2	NA	amplification	TRUE	FALSE	5.6	2.65749	NA	NA	NA	NA	NA	NA	FALSE	NA	NA
632		TRUE	Stk3	stk3	NA	amplification	TRUE	TRUE	5.3	2.65749	NA	NA	NA	NA	NA	NA	FALSE	NA	NA
632		TRUE	Sybu	sybu	NA	amplification	TRUE	TRUE	5.3	2.65749	NA	NA	NA	NA	NA	NA	FALSE	NA	NA
632		TRUE	Tmem74	tmem74	NA	amplification	TRUE	TRUE	5.3	2.65749	NA	NA	NA	NA	NA	NA	FALSE	NA	NA
632		TRUE	Trhr	trhr	NA	amplification	TRUE	TRUE	5.3	2.65749	NA	NA	NA	NA	NA	NA	FALSE	NA	NA
632		TRUE	Trio	trio	NA	sv_bp	TRUE	TRUE	3.9	2.65749	NA	NA	chr15:27902443-38534065 (1 AF)	NA	NA	NA	FALSE	NA	NA
632		TRUE	Trps1	trps1	NA	sv_bp	TRUE	TRUE	4.1	2.65749	NA	NA	chr15:38092852-50600810 (0.92 AF), chr15:38092986-50600814 (0.54 AF)	NA	NA	NA	FALSE	NA	NA
632		TRUE	Tspyl5	tspyl5	NA	amplification	TRUE	TRUE	6.3	2.65749	NA	NA	NA	NA	NA	NA	FALSE	NA	NA
632		TRUE	Ttc33	ttc33	NA	amplification	TRUE	FALSE	5.6	2.65749	NA	NA	NA	NA	NA	NA	FALSE	NA	NA
632		TRUE	Ubr5	ubr5	valle_inclan	sv_bp	TRUE	TRUE	2.2	2.65749	NA	NA	chr15:37973530-38577854 (1 AF)	NA	NA	NA	FALSE	NA	NA
632		TRUE	Ugt3a1	ugt3a1	NA	amplification	TRUE	FALSE	5.6	2.65749	NA	NA	NA	NA	NA	NA	FALSE	NA	NA
632		TRUE	Ugt3a2	ugt3a1	NA	amplification	TRUE	FALSE	5.6	2.65749	NA	NA	NA	NA	NA	NA	FALSE	NA	NA
632		TRUE	Vps13b	vps13b	NA	amplification	TRUE	TRUE	5.3	2.65749	NA	NA	NA	NA	NA	NA	FALSE	NA	NA
632		TRUE	Wdr70	wdr70	NA	amplification	TRUE	FALSE	5.6	2.65749	NA	NA	NA	NA	NA	NA	FALSE	NA	NA
632		TRUE	Ywhaz	ywhaz	NA	amplification	TRUE	TRUE	5.3	2.65749	NA	NA	NA	NA	NA	NA	FALSE	NA	NA
632		TRUE	Zfp706	znf706	NA	amplification	TRUE	TRUE	5.3	2.65749	NA	NA	NA	NA	NA	NA	FALSE	NA	NA
632		TRUE	Zfpm2	zfpm2	NA	amplification	TRUE	TRUE	5.3	2.65749	NA	NA	NA	NA	NA	NA	FALSE	NA	NA
817		TRUE	1700022A22Rik	NA	NA	sv_bp	TRUE	TRUE	4.6	3.04603	NA	NA	chr15:46202537-chr7:53665406 (0.08 AF)	NA	NA	NA	FALSE	NA	NA
817		TRUE	4930413F20Rik	NA	NA	amplification	TRUE	TRUE	6.1	3.04603	NA	NA	NA	NA	NA	NA	FALSE	NA	NA
817		TRUE	4930449C09Rik	NA	NA	sv_bp	TRUE	TRUE	5.5	3.04603	NA	NA	chr15:63598938-71632782 (0.67 AF)	NA	NA	NA	FALSE	NA	NA
817		TRUE	4933412E24Rik	NA	NA	amplification	TRUE	TRUE	5.3	3.04603	NA	NA	NA	NA	NA	NA	FALSE	NA	NA
817		TRUE	9130401M01Rik	c8orf76	NA	amplification	TRUE	TRUE	5.6	3.04603	NA	NA	NA	NA	NA	NA	FALSE	NA	NA
817		TRUE	9330182O14Rik	NA	NA	amplification	TRUE	TRUE	10.5	3.04603	NA	NA	NA	NA	NA	NA	FALSE	NA	NA
817		TRUE	9430069I07Rik	NA	NA	amplification	TRUE	TRUE	5.2	3.04603	NA	NA	NA	NA	NA	NA	FALSE	NA	NA
817		TRUE	AU022793	NA	NA	amplification	TRUE	TRUE	7.2	3.04603	NA	NA	NA	NA	NA	NA	FALSE	NA	NA
817		TRUE	Adcy8	adcy8	NA	sv_bp	TRUE	TRUE	4.8	3.04603	NA	NA	chr15:64636904-chr7:56424022 (0.06 AF)	NA	NA	NA	FALSE	NA	NA
817		TRUE	Ago2	ago2	NA	amplification	TRUE	TRUE	6.2	3.04603	NA	NA	chr15:69899018-72974282 (1 AF), chr15:69933043-72974282 (0.53 AF)	NA	NA	NA	FALSE	NA	NA
817		TRUE	Anxa13	anxa13	NA	amplification	TRUE	TRUE	5.6	3.04603	NA	NA	NA	NA	NA	NA	FALSE	NA	NA
817		TRUE	Atad2	atad2	NA	amplification	TRUE	TRUE	5.6	3.04603	NA	NA	NA	NA	NA	NA	FALSE	NA	NA
817		TRUE	Atp6v1c1	atp6v1c1	NA	sv_bp	TRUE	TRUE	4.1	3.04603	NA	NA	chr15:38662522-chr1:94509829 (0.22 AF)	NA	NA	NA	FALSE	NA	NA
817		TRUE	BC048602	NA	NA	amplification	TRUE	TRUE	6.1	3.04603	NA	NA	NA	NA	NA	NA	FALSE	NA	NA
817		TRUE	Col14a1	col14a1	NA	amplification	TRUE	TRUE	4.9	3.04603	NA	NA	NA	NA	NA	NA	FALSE	NA	NA
817		TRUE	Col22a1	col22a1	NA	amplification	TRUE	TRUE	10.8	3.04603	NA	NA	NA	NA	NA	NA	FALSE	NA	NA
817		TRUE	Cpq	cpq	NA	sv_bp	TRUE	TRUE	4.2	3.04603	NA	NA	chr15:32356625-33511912 (0.19 AF), chr15:32404521-33513115 (0.23 AF), chr15:33335605-60555136 (0.09 AF), chr15:33509987-38904997 (0.36 AF), chr15:33512470-34189393 (0.41 AF), chr15:33512479-34187822 (0.15 AF)	NA	NA	NA	FALSE	NA	NA
817		TRUE	Cthrc1	cthrc1	NA	amplification	TRUE	TRUE	5.4	3.04603	NA	NA	NA	NA	NA	NA	FALSE	NA	NA
817		TRUE	D030024E09Rik	NA	NA	amplification	TRUE	TRUE	6.1	3.04603	NA	NA	NA	NA	NA	NA	FALSE	NA	NA
817		TRUE	Dap	dap	NA	sv_bp	TRUE	TRUE	4	3.04603	NA	NA	chr15:31272456-61414460 (0.07 AF)	NA	NA	NA	FALSE	NA	NA
817		TRUE	Dcaf13	dcaf13	NA	amplification	TRUE	TRUE	5.4	3.04603	NA	NA	NA	NA	NA	NA	FALSE	NA	NA
817		TRUE	Dcstamp	dcstamp	NA	amplification	TRUE	TRUE	7.4	3.04603	NA	NA	NA	NA	NA	NA	FALSE	NA	NA
817		TRUE	Dennd3	dennd3	NA	amplification	TRUE	TRUE	6.3	3.04603	NA	NA	NA	NA	NA	NA	FALSE	NA	NA
817		TRUE	Deptor	deptor	NA	amplification	TRUE	TRUE	5	3.04603	NA	NA	NA	NA	NA	NA	FALSE	NA	NA
817		TRUE	Derl1	derl1	NA	amplification	TRUE	TRUE	5.6	3.04603	NA	NA	NA	NA	NA	NA	FALSE	NA	NA
817		TRUE	Dnah5	dnah5	NA	sv_bp	TRUE	TRUE	4.7	3.04603	NA	NA	chr15:28462476-chr11:83396257 (0.46 AF)	NA	NA	NA	FALSE	NA	NA
817		TRUE	Dpys	dpys	NA	amplification	TRUE	TRUE	7.4	3.04603	NA	NA	NA	NA	NA	NA	FALSE	NA	NA
817		TRUE	Dscc1	dscc1	NA	amplification	TRUE	TRUE	5	3.04603	NA	NA	NA	NA	NA	NA	FALSE	NA	NA
817		TRUE	Enpp2	enpp2	NA	amplification	TRUE	TRUE	5	3.04603	NA	NA	NA	NA	NA	NA	FALSE	NA	NA
817		TRUE	Erich5	NA	NA	amplification	TRUE	TRUE	5.2	3.04603	NA	NA	chr15:34472653-72720438 (0.28 AF)	NA	NA	NA	FALSE	NA	NA
817		TRUE	Fam135b	fam135b	NA	amplification	TRUE	TRUE	5.8	3.04603	NA	NA	chr15:70928537-71546707 (0.23 AF)	NA	NA	NA	FALSE	NA	NA
817		TRUE	Fam83a	fam83a	NA	amplification	TRUE	TRUE	5.6	3.04603	NA	NA	NA	NA	NA	NA	FALSE	NA	NA
817		TRUE	Fam91a1	NA	NA	amplification	TRUE	TRUE	5.6	3.04603	NA	NA	NA	NA	NA	NA	FALSE	NA	NA
817		TRUE	Fbxo32	fbxo32	NA	amplification	TRUE	TRUE	5.6	3.04603	NA	NA	NA	NA	NA	NA	FALSE	NA	NA
817		TRUE	Fer1l6	fer1l6	NA	amplification	TRUE	TRUE	5.5	3.04603	NA	NA	chr15:58424138-69653490 (0.05 AF)	NA	NA	NA	FALSE	NA	NA
817		TRUE	Fzd6	fzd6	NA	sv_bp	TRUE	TRUE	4.1	3.04603	NA	NA	chr15:38872880-49810008 (0.12 AF)	NA	NA	NA	FALSE	NA	NA
817		TRUE	Gm16291	NA	NA	amplification	TRUE	TRUE	7.4	3.04603	NA	NA	NA	NA	NA	NA	FALSE	NA	NA
817		TRUE	Gm19510	NA	NA	amplification	TRUE	TRUE	5.3	3.04603	NA	NA	NA	NA	NA	NA	FALSE	NA	NA
817		TRUE	Gm19782	NA	NA	sv_bp	TRUE	TRUE	4.7	3.04603	NA	NA	chr15:69899018-72974282 (1 AF), chr15:69933043-72974282 (0.53 AF)	NA	NA	NA	FALSE	NA	NA
817		TRUE	Gm20740	NA	NA	amplification	TRUE	TRUE	6.5	3.04603	NA	NA	NA	NA	NA	NA	FALSE	NA	NA
817		TRUE	Gm2491	NA	NA	amplification	TRUE	TRUE	5	3.04603	NA	NA	NA	NA	NA	NA	FALSE	NA	NA
817		TRUE	Gm26684	NA	NA	amplification	TRUE	TRUE	5	3.04603	NA	NA	NA	NA	NA	NA	FALSE	NA	NA
817		TRUE	Gm33251	NA	NA	amplification	TRUE	TRUE	9.7	3.04603	NA	NA	NA	NA	NA	NA	FALSE	NA	NA
817		TRUE	Gm33301	NA	NA	amplification	TRUE	TRUE	10.5	3.04603	NA	NA	NA	NA	NA	NA	FALSE	NA	NA
817		TRUE	Gm6569	NA	NA	amplification	TRUE	TRUE	6.3	3.04603	NA	NA	NA	NA	NA	NA	FALSE	NA	NA
817		TRUE	Gm9920	NA	NA	amplification	TRUE	TRUE	5	3.04603	NA	NA	NA	NA	NA	NA	FALSE	NA	NA
817		TRUE	Gpr20	gpr20	NA	amplification	TRUE	TRUE	6.3	3.04603	NA	NA	NA	NA	NA	NA	FALSE	NA	NA
817		TRUE	Has2	has2	NA	amplification	TRUE	TRUE	5.3	3.04603	NA	NA	NA	NA	NA	NA	FALSE	NA	NA
817		TRUE	Has2os	NA	NA	amplification	TRUE	TRUE	5.3	3.04603	NA	NA	NA	NA	NA	NA	FALSE	NA	NA
817		TRUE	Hhla1	hhla1	NA	sv_bp	TRUE	TRUE	4.8	3.04603	NA	NA	chr15:65809007-65872977 (0.22 AF)	NA	NA	NA	FALSE	NA	NA
817		TRUE	Kcnq3	kcnq3	NA	sv_bp	TRUE	TRUE	4.8	3.04603	NA	NA	chr15:65809007-65872977 (0.22 AF)	NA	NA	NA	FALSE	NA	NA
817		TRUE	Kcns2	kcns2	NA	amplification	TRUE	TRUE	5.3	3.04603	NA	NA	NA	NA	NA	NA	FALSE	NA	NA
817		TRUE	Klhl38	klhl38	NA	amplification	TRUE	TRUE	5.6	3.04603	NA	NA	NA	NA	NA	NA	FALSE	NA	NA
817		TRUE	Laptm4b	laptm4b	NA	amplification	TRUE	TRUE	5.2	3.04603	NA	NA	NA	NA	NA	NA	FALSE	NA	NA
817		TRUE	Lrp12	lrp12	NA	amplification	TRUE	TRUE	5.4	3.04603	NA	NA	NA	NA	NA	NA	FALSE	NA	NA
817		TRUE	Macroh2a3	NA	NA	amplification	TRUE	TRUE	8.2	3.04603	NA	NA	NA	NA	NA	NA	FALSE	NA	NA
817		TRUE	Matn2	matn2	NA	amplification	TRUE	TRUE	5.2	3.04603	NA	NA	NA	NA	NA	NA	FALSE	NA	NA
817		TRUE	Mir151	NA	NA	amplification	TRUE	TRUE	6.4	3.04603	NA	NA	NA	NA	NA	NA	FALSE	NA	NA
817		TRUE	Mir599	NA	NA	amplification	TRUE	TRUE	6.1	3.04603	NA	NA	NA	NA	NA	NA	FALSE	NA	NA
817		TRUE	Mir875	NA	NA	amplification	TRUE	TRUE	6.1	3.04603	NA	NA	NA	NA	NA	NA	FALSE	NA	NA
817		TRUE	Mroh5	NA	NA	amplification	TRUE	TRUE	6.3	3.04603	NA	NA	NA	NA	NA	NA	FALSE	NA	NA
817		TRUE	Mrpl13	mrpl13	NA	amplification	TRUE	TRUE	5	3.04603	NA	NA	NA	NA	NA	NA	FALSE	NA	NA
817		TRUE	Mtbp	mtbp	NA	amplification	TRUE	TRUE	5	3.04603	NA	NA	NA	NA	NA	NA	FALSE	NA	NA
817		TRUE	Mtss1	mtss1	NA	amplification	TRUE	TRUE	5.6	3.04603	NA	NA	NA	NA	NA	NA	FALSE	NA	NA
817		TRUE	Myc	myc	manual_selection, sayles, valle_inclan	amplification	TRUE	TRUE	8.2	3.04603	NA	NA	NA	NA	NA	NA	FALSE	NA	NA
817		TRUE	Ncald	ncald	NA	sv_bp	TRUE	TRUE	4.5	3.04603	NA	NA	chr15:31795924-37756195 (0.67 AF), chr15:31796505-37756183 (0.27 AF), chr15:31979462-37776391 (0.31 AF), chr15:34186821-37776391 (0.47 AF), chr15:34909086-37757247 (0.14 AF), chr15:34978920-37776123 (0.2 AF), chr15:37755031-73980906 (0.39 AF), chr15:37755539-73108371 (0.08 AF), chr15:37755539-73980981 (0.11 AF), chr15:37755882-73980829 (0.5 AF), chr15:37756183-73980762 (0.74 AF), chr15:37757217-7…	NA	NA	NA	FALSE	NA	NA
817		TRUE	Ndufb4c	NA	NA	amplification	TRUE	TRUE	6.3	3.04603	NA	NA	NA	NA	NA	NA	FALSE	NA	NA
817		TRUE	Ndufb9	ndufb9	NA	amplification	TRUE	TRUE	5.6	3.04603	NA	NA	NA	NA	NA	NA	FALSE	NA	NA
817		TRUE	Nipal2	nipal2	NA	amplification	TRUE	TRUE	6.1	3.04603	NA	NA	NA	NA	NA	NA	FALSE	NA	NA
817		TRUE	Nsmce2	nsmce2	NA	amplification	TRUE	TRUE	5.6	3.04603	NA	NA	NA	NA	NA	NA	FALSE	NA	NA
817		TRUE	Nudcd1	nudcd1	NA	sv_bp	TRUE	TRUE	4.6	3.04603	NA	NA	chr15:34858262-44290502 (0.09 AF)	NA	NA	NA	FALSE	NA	NA
817		TRUE	Osr2	osr2	NA	amplification	TRUE	TRUE	6.1	3.04603	NA	NA	NA	NA	NA	NA	FALSE	NA	NA
817		TRUE	Pop1	pop1	NA	amplification	TRUE	TRUE	6.1	3.04603	NA	NA	NA	NA	NA	NA	FALSE	NA	NA
817		TRUE	Ptk2	ptk2	NA	amplification	TRUE	TRUE	6.2	3.04603	NA	NA	chr15:32568846-73099740 (0.15 AF), chr15:32568916-73101912 (0.11 AF), chr15:34909985-73101989 (0.12 AF), chr15:35021694-73098864 (0.5 AF), chr15:35021875-73098746 (0.09 AF), chr15:37755539-73108371 (0.08 AF), chr15:37830335-73101626 (0.43 AF), chr15:37831768-73102285 (0.11 AF), chr15:70826713-73101487 (0.62 AF), chr15:71225275-73101694 (0.26 AF), chr15:71226403-73098864 (0.73 AF), chr15:71226610-…	NA	NA	NA	FALSE	NA	NA
817		TRUE	Ptp4a3	ptp4a3	NA	amplification	TRUE	TRUE	6.3	3.04603	NA	NA	NA	NA	NA	NA	FALSE	NA	NA
817		TRUE	Pvt1	NA	NA	amplification	TRUE	TRUE	8	3.04603	NA	NA	chr15:62106477-chr11:83392972 (0.26 AF)	NA	NA	NA	FALSE	NA	NA
817		TRUE	Rida	NA	NA	amplification	TRUE	TRUE	6.1	3.04603	NA	NA	NA	NA	NA	NA	FALSE	NA	NA
817		TRUE	Rims2	rims2	NA	amplification	TRUE	TRUE	5.7	3.04603	NA	NA	NA	NA	NA	NA	FALSE	NA	NA
817		TRUE	Rnf139	rnf139	NA	amplification	TRUE	TRUE	5.6	3.04603	NA	NA	NA	NA	NA	NA	FALSE	NA	NA
817		TRUE	Rpl30	rpl30	NA	amplification	TRUE	TRUE	5.2	3.04603	NA	NA	NA	NA	NA	NA	FALSE	NA	NA
817		TRUE	Sema5a	sema5a	NA	sv_bp	TRUE	TRUE	4.3	3.04603	NA	NA	chr15:31796851-32417686 (0.42 AF), chr15:32173435-32409435 (0.22 AF), chr15:32356407-49266223 (0.22 AF), chr15:32356612-49266741 (0.13 AF), chr15:32356625-33511912 (0.19 AF), chr15:32357467-49266443 (0.17 AF), chr15:32404521-33513115 (0.23 AF), chr15:32404945-38905068 (0.23 AF), chr15:32408461-50407614 (0.06 AF), chr15:32568846-73099740 (0.15 AF), chr15:32568916-73101912 (0.11 AF)	NA	NA	NA	FALSE	NA	NA
817		TRUE	Slc22a22	NA	NA	amplification	TRUE	TRUE	5.3	3.04603	NA	NA	NA	NA	NA	NA	FALSE	NA	NA
817		TRUE	Slc25a32	slc25a32	NA	amplification	TRUE	TRUE	5.4	3.04603	NA	NA	NA	NA	NA	NA	FALSE	NA	NA
817		TRUE	Slc45a4	slc45a4	NA	amplification	TRUE	TRUE	6.3	3.04603	NA	NA	NA	NA	NA	NA	FALSE	NA	NA
817		TRUE	Sntb1	sntb1	NA	amplification	TRUE	TRUE	5	3.04603	NA	NA	NA	NA	NA	NA	FALSE	NA	NA
817		TRUE	Sqle	sqle	NA	amplification	TRUE	TRUE	5.6	3.04603	NA	NA	NA	NA	NA	NA	FALSE	NA	NA
817		TRUE	Stk3	stk3	NA	sv_bp	TRUE	TRUE	1.9	3.04603	NA	NA	chr15:34908440-73921323 (0.17 AF), chr15:34908962-73921661 (0.08 AF), chr15:34909086-37757247 (0.14 AF), chr15:34909985-73101989 (0.12 AF), chr15:34978586-38905745 (0.16 AF), chr15:34978920-37776123 (0.2 AF), chr15:35004799-71172214 (0.15 AF), chr15:35016047-72716361 (0.26 AF), chr15:35021694-73098864 (0.5 AF), chr15:35021846-71226402 (0.08 AF), chr15:35021875-73098746 (0.09 AF)	NA	NA	NA	FALSE	NA	NA
817		TRUE	Taf2	taf2	NA	amplification	TRUE	TRUE	5	3.04603	NA	NA	NA	NA	NA	NA	FALSE	NA	NA
817		TRUE	Tatdn1	tatdn1	NA	amplification	TRUE	TRUE	5.6	3.04603	NA	NA	NA	NA	NA	NA	FALSE	NA	NA
817		TRUE	Tbc1d31	tbc1d31	NA	amplification	TRUE	TRUE	5.6	3.04603	NA	NA	NA	NA	NA	NA	FALSE	NA	NA
817		TRUE	Tmem65	tmem65	NA	amplification	TRUE	TRUE	5.6	3.04603	NA	NA	NA	NA	NA	NA	FALSE	NA	NA
817		TRUE	Trappc9	trappc9	NA	sv_bp	TRUE	TRUE	4.2	3.04603	NA	NA	chr15:34472653-72720438 (0.28 AF), chr15:35016047-72716361 (0.26 AF), chr15:61412989-72781155 (0.27 AF), chr15:70826735-72720895 (0.36 AF), chr15:71223740-72746711 (0.35 AF), chr15:71225275-72720399 (0.15 AF), chr15:72720543-73101487 (0.62 AF)	NA	NA	NA	FALSE	NA	NA
817		TRUE	Trib1	trib1	NA	amplification	TRUE	TRUE	5.6	3.04603	NA	NA	NA	NA	NA	NA	FALSE	NA	NA
817		TRUE	Trmt12	trmt12	NA	amplification	TRUE	TRUE	5.6	3.04603	NA	NA	NA	NA	NA	NA	FALSE	NA	NA
817		TRUE	Vps13b	vps13b	NA	sv_bp	TRUE	TRUE	5.9	3.04603	NA	NA	chr15:35280363-35859568 (0.13 AF), chr15:35549232-chr11:59163020 (0.19 AF), chr15:35549457-chr11:56034779 (0.07 AF), chr15:35824250-chr11:58525756 (0.14 AF), chr15:35852333-49271033 (0.19 AF)	NA	NA	NA	FALSE	NA	NA
817		TRUE	Washc5	NA	NA	amplification	TRUE	TRUE	5.6	3.04603	NA	NA	NA	NA	NA	NA	FALSE	NA	NA
817		TRUE	Wdr70	wdr70	NA	sv_bp	TRUE	TRUE	2.2	3.04603	NA	NA	chr15:8018217-11959881 (0.18 AF)	NA	NA	NA	FALSE	NA	NA
817		TRUE	Wdyhv1	wdyhv1	NA	amplification	TRUE	TRUE	5.6	3.04603	NA	NA	NA	NA	NA	NA	FALSE	NA	NA
817		TRUE	Zfp572	NA	NA	amplification	TRUE	TRUE	5.6	3.04603	NA	NA	NA	NA	NA	NA	FALSE	NA	NA
817		TRUE	Zhx1	zhx1	NA	amplification	TRUE	TRUE	5.6	3.04603	NA	NA	NA	NA	NA	NA	FALSE	NA	NA
817		TRUE	Zhx2	zhx2	NA	amplification	TRUE	TRUE	5.6	3.04603	NA	NA	NA	NA	NA	NA	FALSE	NA	NA
1285		TRUE	Sub1	sub1	NA	snv sv_bp	FALSE	FALSE	2	2.02907	NA	NA	chr15:11991214-chr11:89954530 (0.3 AF)	chr15:11991101_T/A	stop_gained		FALSE	NA	NA
1501		TRUE	Cdh18	cdh18	NA	focal_loss	FALSE	FALSE	1.7	2.06629	45720	-1.2	NA	NA	NA	NA	FALSE	NA	NA
1501		TRUE	Ncf4	ncf4	NA	snv	FALSE	FALSE	1.9	2.06629	NA	NA	NA	chr15:78139683_G/C	missense_variant	deleterious(0)	FALSE	NA	NA
1517		TRUE	Ano6	ano6	NA	snv	FALSE	FALSE	2	2.01228	NA	NA	NA	chr15:95792353_C/A	missense_variant	deleterious_low_confidence(0)	FALSE	NA	NA
1529		TRUE	Arc	arc	NA	snv	FALSE	FALSE	2	2.02244	NA	NA	NA	chr15:74543312_G/A	missense_variant	deleterious(0.01)	FALSE	NA	NA
1529		TRUE	Krt78	krt78	NA	snv	FALSE	FALSE	2	2.02244	NA	NA	NA	chr15:101855498_T/G, chr15:101855501_T/C	missense_variant	deleterious_low_confidence(0.04), tolerated_low_confidence(0.48)	FALSE	NA	NA
1535		TRUE	4930413F20Rik	NA	NA	amplification	TRUE	TRUE	7.8	2.79798	NA	NA	NA	NA	NA	NA	FALSE	NA	NA
1535		TRUE	4930556M19Rik	NA	NA	amplification	TRUE	TRUE	7	2.79798	NA	NA	NA	NA	NA	NA	FALSE	NA	NA
1535		TRUE	4933412E24Rik	NA	NA	amplification	TRUE	FALSE	6.8	2.79798	NA	NA	NA	NA	NA	NA	FALSE	NA	NA
1535		TRUE	9130401M01Rik	c8orf76	NA	amplification	TRUE	TRUE	7.6	2.79798	NA	NA	NA	NA	NA	NA	FALSE	NA	NA
1535		TRUE	9430069I07Rik	NA	NA	amplification	TRUE	TRUE	7.3	2.79798	NA	NA	NA	NA	NA	NA	FALSE	NA	NA
1535		TRUE	9930014A18Rik	NA	NA	amplification	TRUE	FALSE	5.7	2.79798	NA	NA	NA	NA	NA	NA	FALSE	NA	NA
1535		TRUE	Adamts12	adamts12	NA	amplification	TRUE	TRUE	7.2	2.79798	NA	NA	NA	NA	NA	NA	FALSE	NA	NA
1535		TRUE	Agxt2	agxt2	NA	sv_bp	TRUE	TRUE	5.1	2.79798	NA	NA	chr15:10376778-33661797 (1 AF)	NA	NA	NA	FALSE	NA	NA
1535		TRUE	Amacr	amacr	NA	amplification	TRUE	TRUE	7.2	2.79798	NA	NA	NA	NA	NA	NA	FALSE	NA	NA
1535		TRUE	Anxa13	anxa13	NA	amplification	TRUE	TRUE	7.1	2.79798	NA	NA	NA	NA	NA	NA	FALSE	NA	NA
1535		TRUE	Atad2	atad2	NA	amplification	TRUE	TRUE	7.9	2.79798	NA	NA	NA	NA	NA	NA	FALSE	NA	NA
1535		TRUE	BC048602	NA	NA	amplification	TRUE	TRUE	9.5	2.79798	NA	NA	NA	NA	NA	NA	FALSE	NA	NA
1535		TRUE	Brix1	brix1	NA	amplification	TRUE	TRUE	7.3	2.79798	NA	NA	NA	NA	NA	NA	FALSE	NA	NA
1535		TRUE	C1qtnf3	c1qtnf3	NA	amplification	TRUE	TRUE	7.2	2.79798	NA	NA	NA	NA	NA	NA	FALSE	NA	NA
1535		TRUE	Capsl	capsl	NA	amplification	TRUE	TRUE	10.5	2.79798	NA	NA	NA	NA	NA	NA	FALSE	NA	NA
1535		TRUE	Ccn3	NA	NA	amplification	TRUE	TRUE	5	2.79798	NA	NA	NA	NA	NA	NA	FALSE	NA	NA
1535		TRUE	Cdh10	cdh10	valle_inclan	sv_bp	TRUE	TRUE	6.9	2.79798	NA	NA	chr15:18886774-50054144 (0.53 AF)	NA	NA	NA	FALSE	NA	NA
1535		TRUE	Cdh12	cdh12	NA	amplification	TRUE	TRUE	6.6	2.79798	NA	NA	chr15:21134269-23312172 (0.9 AF), chr15:21134269-48423377 (0.57 AF), chr15:21134574-23986634 (0.76 AF)	NA	NA	NA	FALSE	NA	NA
1535		TRUE	Cdh18	cdh18	NA	amplification	TRUE	TRUE	8.2	2.79798	NA	NA	chr15:11766309-23322635 (0.44 AF), chr15:11769275-23310980 (1 AF), chr15:16285117-23313982 (0.42 AF), chr15:21134269-23312172 (0.9 AF), chr15:23311476-23985979 (0.1 AF), chr15:23312469-27631282 (0.36 AF), chr15:23313840-chr14:33220313 (0.29 AF), chr15:23314003-chr14:36604626 (0.16 AF), chr15:23322439-51336053 (1 AF)	NA	NA	NA	FALSE	NA	NA
1535		TRUE	Cdh9	cdh9	NA	amplification	TRUE	TRUE	6.2	2.79798	NA	NA	chr15:16766377-chr9:48870061 (0.82 AF)	NA	NA	NA	FALSE	NA	NA
1535		TRUE	Cox6c	NA	NA	amplification	TRUE	TRUE	9.3	2.79798	NA	NA	NA	NA	NA	NA	FALSE	NA	NA
1535		TRUE	Csmd3	csmd3	NA	sv_bp	TRUE	TRUE	1.4	2.79798	NA	NA	chr15:21134269-48423377 (0.57 AF), chr15:23986137-47713621 (0.44 AF), chr15:23986714-47711900 (0.07 AF), chr15:47711750-51337657 (1 AF), chr15:47711876-chr9:45305672 (1 AF), chr15:47712132-59586095 (0.08 AF), chr15:48413467-chr9:57757974 (0.55 AF), chr15:48413623-51332331 (0.75 AF), chr15:48423096-chr9:62805220 (0.44 AF)	NA	NA	NA	FALSE	NA	NA
1535		TRUE	D030024E09Rik	NA	NA	amplification	TRUE	FALSE	18.1	2.79798	NA	NA	NA	NA	NA	NA	FALSE	NA	NA
1535		TRUE	Deptor	deptor	NA	amplification	TRUE	TRUE	5	2.79798	NA	NA	NA	NA	NA	NA	FALSE	NA	NA
1535		TRUE	Dnah5	dnah5	NA	amplification	TRUE	TRUE	13.2	2.79798	NA	NA	NA	NA	NA	NA	FALSE	NA	NA
1535		TRUE	Dnajc21	dnajc21	NA	amplification	TRUE	TRUE	7.3	2.79798	NA	NA	NA	NA	NA	NA	FALSE	NA	NA
1535		TRUE	Dscc1	dscc1	NA	amplification	TRUE	TRUE	5	2.79798	NA	NA	NA	NA	NA	NA	FALSE	NA	NA
1535		TRUE	Enpp2	enpp2	NA	amplification	TRUE	TRUE	5	2.79798	NA	NA	NA	NA	NA	NA	FALSE	NA	NA
1535		TRUE	Erich5	NA	NA	amplification	TRUE	TRUE	7.8	2.79798	NA	NA	NA	NA	NA	NA	FALSE	NA	NA
1535		TRUE	Fam83a	fam83a	NA	amplification	TRUE	TRUE	7.3	2.79798	NA	NA	NA	NA	NA	NA	FALSE	NA	NA
1535		TRUE	Fam91a1	NA	NA	amplification	TRUE	TRUE	7.1	2.79798	NA	NA	NA	NA	NA	NA	FALSE	NA	NA
1535		TRUE	Fbxl7	fbxl7	NA	sv_bp	TRUE	TRUE	1.8	2.79798	NA	NA	chr15:17770122-26577836 (0.43 AF), chr15:25872358-26634536 (1 AF)	NA	NA	NA	FALSE	NA	NA
1535		TRUE	Fbxo32	fbxo32	NA	amplification	TRUE	TRUE	7.9	2.79798	NA	NA	NA	NA	NA	NA	FALSE	NA	NA
1535		TRUE	Fbxo43	fbxo43	NA	amplification	TRUE	TRUE	9.3	2.79798	NA	NA	NA	NA	NA	NA	FALSE	NA	NA
1535		TRUE	Fer1l6	fer1l6	NA	amplification	TRUE	TRUE	7	2.79798	NA	NA	NA	NA	NA	NA	FALSE	NA	NA
1535		TRUE	Gm10389	NA	NA	amplification	TRUE	TRUE	7.3	2.79798	NA	NA	NA	NA	NA	NA	FALSE	NA	NA
1535		TRUE	Gm19276	NA	NA	amplification	TRUE	TRUE	7.2	2.79798	NA	NA	NA	NA	NA	NA	FALSE	NA	NA
1535		TRUE	Gm19510	NA	NA	amplification	TRUE	FALSE	6.8	2.79798	NA	NA	NA	NA	NA	NA	FALSE	NA	NA
1535		TRUE	Gm2491	NA	NA	amplification	TRUE	TRUE	5	2.79798	NA	NA	NA	NA	NA	NA	FALSE	NA	NA
1535		TRUE	Gm26684	NA	NA	amplification	TRUE	TRUE	5	2.79798	NA	NA	NA	NA	NA	NA	FALSE	NA	NA
1535		TRUE	Gm35496	NA	NA	amplification	TRUE	TRUE	7.8	2.79798	NA	NA	NA	NA	NA	NA	FALSE	NA	NA
1535		TRUE	Gm9920	NA	NA	amplification	TRUE	TRUE	5	2.79798	NA	NA	NA	NA	NA	NA	FALSE	NA	NA
1535		TRUE	Has2	has2	NA	amplification	TRUE	TRUE	6.6	2.79798	NA	NA	NA	NA	NA	NA	FALSE	NA	NA
1535		TRUE	Has2os	NA	NA	amplification	TRUE	TRUE	6.6	2.79798	NA	NA	NA	NA	NA	NA	FALSE	NA	NA
1535		TRUE	Hnrnpa1l2-ps2	NA	NA	amplification	TRUE	TRUE	9.2	2.79798	NA	NA	NA	NA	NA	NA	FALSE	NA	NA
1535		TRUE	Il7r	il7r	sayles, valle_inclan	amplification	TRUE	TRUE	10.5	2.79798	NA	NA	NA	NA	NA	NA	FALSE	NA	NA
1535		TRUE	Kcns2	kcns2	NA	amplification	TRUE	TRUE	7.3	2.79798	NA	NA	NA	NA	NA	NA	FALSE	NA	NA
1535		TRUE	Klhl38	klhl38	NA	amplification	TRUE	TRUE	7.1	2.79798	NA	NA	NA	NA	NA	NA	FALSE	NA	NA
1535		TRUE	Laptm4b	laptm4b	NA	amplification	TRUE	TRUE	7.3	2.79798	NA	NA	NA	NA	NA	NA	FALSE	NA	NA
1535		TRUE	Lmbrd2	lmbrd2	valle_inclan	amplification	TRUE	TRUE	11.3	2.79798	NA	NA	NA	NA	NA	NA	FALSE	NA	NA
1535		TRUE	Lratd2	NA	NA	amplification	TRUE	FALSE	5.7	2.79798	NA	NA	NA	NA	NA	NA	FALSE	NA	NA
1535		TRUE	Mal2	mal2	NA	amplification	TRUE	TRUE	5	2.79798	NA	NA	NA	NA	NA	NA	FALSE	NA	NA
1535		TRUE	Matn2	matn2	NA	amplification	TRUE	TRUE	7.3	2.79798	NA	NA	NA	NA	NA	NA	FALSE	NA	NA
1535		TRUE	Mir599	NA	NA	amplification	TRUE	TRUE	9.3	2.79798	NA	NA	NA	NA	NA	NA	FALSE	NA	NA
1535		TRUE	Mir8097	NA	NA	amplification	TRUE	TRUE	9.3	2.79798	NA	NA	NA	NA	NA	NA	FALSE	NA	NA
1535		TRUE	Mir875	NA	NA	amplification	TRUE	TRUE	9.3	2.79798	NA	NA	NA	NA	NA	NA	FALSE	NA	NA
1535		TRUE	Mtdh	mtdh	NA	amplification	TRUE	TRUE	7.7	2.79798	NA	NA	NA	NA	NA	NA	FALSE	NA	NA
1535		TRUE	Mtss1	mtss1	NA	amplification	TRUE	TRUE	11.3	2.79798	NA	NA	NA	NA	NA	NA	FALSE	NA	NA
1535		TRUE	Myc	myc	manual_selection, sayles, valle_inclan	amplification	TRUE	FALSE	18.1	2.79798	NA	NA	NA	NA	NA	NA	FALSE	NA	NA
1535		TRUE	Ndufb9	ndufb9	NA	amplification	TRUE	TRUE	11.3	2.79798	NA	NA	NA	NA	NA	NA	FALSE	NA	NA
1535		TRUE	Nipal2	nipal2	NA	amplification	TRUE	TRUE	7.8	2.79798	NA	NA	NA	NA	NA	NA	FALSE	NA	NA
1535		TRUE	Nsmce2	nsmce2	NA	amplification	TRUE	TRUE	11.3	2.79798	NA	NA	NA	NA	NA	NA	FALSE	NA	NA
1535		TRUE	Osr2	osr2	NA	amplification	TRUE	TRUE	9.5	2.79798	NA	NA	NA	NA	NA	NA	FALSE	NA	NA
1535		TRUE	Pdzd2	pdzd2	NA	sv_bp	TRUE	TRUE	1.1	2.79798	NA	NA	chr15:12362444-23831703 (1 AF)	NA	NA	NA	FALSE	NA	NA
1535		TRUE	Polr2k	polr2k	NA	amplification	TRUE	TRUE	9.3	2.79798	NA	NA	NA	NA	NA	NA	FALSE	NA	NA
1535		TRUE	Pop1	pop1	NA	amplification	TRUE	TRUE	7.8	2.79798	NA	NA	NA	NA	NA	NA	FALSE	NA	NA
1535		TRUE	Rad1	rad1	NA	amplification	TRUE	TRUE	7.3	2.79798	NA	NA	NA	NA	NA	NA	FALSE	NA	NA
1535		TRUE	Rai14	rai14	NA	amplification	TRUE	TRUE	7.3	2.79798	NA	NA	NA	NA	NA	NA	FALSE	NA	NA
1535		TRUE	Retreg1	NA	NA	sv_bp	TRUE	TRUE	1.8	2.79798	NA	NA	chr15:25872358-26634536 (1 AF)	NA	NA	NA	FALSE	NA	NA
1535		TRUE	Rgs22	rgs22	NA	amplification	TRUE	TRUE	9.3	2.79798	NA	NA	NA	NA	NA	NA	FALSE	NA	NA
1535		TRUE	Rida	NA	NA	amplification	TRUE	TRUE	7.8	2.79798	NA	NA	NA	NA	NA	NA	FALSE	NA	NA
1535		TRUE	Rnf139	rnf139	NA	amplification	TRUE	TRUE	11.3	2.79798	NA	NA	NA	NA	NA	NA	FALSE	NA	NA
1535		TRUE	Rnf19a	rnf19a	NA	amplification	TRUE	TRUE	9.3	2.79798	NA	NA	NA	NA	NA	NA	FALSE	NA	NA
1535		TRUE	Rpl30	rpl30	NA	amplification	TRUE	TRUE	7.3	2.79798	NA	NA	NA	NA	NA	NA	FALSE	NA	NA
1535		TRUE	Rxfp3	rxfp3	NA	amplification	TRUE	TRUE	7.2	2.79798	NA	NA	NA	NA	NA	NA	FALSE	NA	NA
1535		TRUE	Skp2	skp2	NA	amplification	TRUE	TRUE	11.3	2.79798	NA	NA	NA	NA	NA	NA	FALSE	NA	NA
1535		TRUE	Slc22a22	NA	NA	sv_bp	TRUE	TRUE	2.5	2.79798	NA	NA	chr15:51332350-57146147 (0.05 AF)	NA	NA	NA	FALSE	NA	NA
1535		TRUE	Slc45a2	slc45a2	NA	amplification	TRUE	TRUE	7.2	2.79798	NA	NA	NA	NA	NA	NA	FALSE	NA	NA
1535		TRUE	Spag1	spag1	NA	amplification	TRUE	TRUE	9.3	2.79798	NA	NA	NA	NA	NA	NA	FALSE	NA	NA
1535		TRUE	Spef2	spef2	NA	amplification	TRUE	TRUE	10.5	2.79798	NA	NA	chr15:9744469-22879445 (0.18 AF)	NA	NA	NA	FALSE	NA	NA
1535		TRUE	Sqle	sqle	NA	amplification	TRUE	TRUE	11.3	2.79798	NA	NA	NA	NA	NA	NA	FALSE	NA	NA
1535		TRUE	Stk3	stk3	NA	sv_bp	TRUE	TRUE	2.8	2.79798	NA	NA	chr15:35085366-chr6:39914443 (0.52 AF)	NA	NA	NA	FALSE	NA	NA
1535		TRUE	Taf2	taf2	NA	amplification	TRUE	TRUE	5	2.79798	NA	NA	NA	NA	NA	NA	FALSE	NA	NA
1535		TRUE	Tars	tars	NA	amplification	TRUE	TRUE	7.2	2.79798	NA	NA	NA	NA	NA	NA	FALSE	NA	NA
1535		TRUE	Tatdn1	tatdn1	NA	amplification	TRUE	TRUE	11.3	2.79798	NA	NA	NA	NA	NA	NA	FALSE	NA	NA
1535		TRUE	Tbc1d31	tbc1d31	NA	sv_bp	TRUE	TRUE	4.6	2.79798	NA	NA	chr15:57801624-chr9:57758716 (1 AF)	NA	NA	NA	FALSE	NA	NA
1535		TRUE	Tmem65	tmem65	NA	amplification	TRUE	TRUE	11.3	2.79798	NA	NA	NA	NA	NA	NA	FALSE	NA	NA
1535		TRUE	Trib1	trib1	NA	amplification	TRUE	TRUE	11.3	2.79798	NA	NA	NA	NA	NA	NA	FALSE	NA	NA
1535		TRUE	Trio	trio	NA	amplification	TRUE	TRUE	12.3	2.79798	NA	NA	chr15:27747745-27755254 (0.62 AF)	NA	NA	NA	FALSE	NA	NA
1535		TRUE	Trmt12	trmt12	NA	amplification	TRUE	TRUE	11.3	2.79798	NA	NA	NA	NA	NA	NA	FALSE	NA	NA
1535		TRUE	Ttc23l	ttc23l	NA	amplification	TRUE	TRUE	7.3	2.79798	NA	NA	NA	NA	NA	NA	FALSE	NA	NA
1535		TRUE	Ugt3a1	ugt3a1	NA	amplification	TRUE	TRUE	11.3	2.79798	NA	NA	NA	NA	NA	NA	FALSE	NA	NA
1535		TRUE	Ugt3a2	ugt3a1	NA	amplification	TRUE	TRUE	11.3	2.79798	NA	NA	NA	NA	NA	NA	FALSE	NA	NA
1535		TRUE	Washc5	NA	NA	amplification	TRUE	TRUE	11.3	2.79798	NA	NA	NA	NA	NA	NA	FALSE	NA	NA
1535		TRUE	Wdyhv1	wdyhv1	NA	amplification	TRUE	TRUE	7.9	2.79798	NA	NA	NA	NA	NA	NA	FALSE	NA	NA
1535		TRUE	Zfp572	NA	NA	amplification	TRUE	TRUE	11.3	2.79798	NA	NA	NA	NA	NA	NA	FALSE	NA	NA
1535		TRUE	Zhx1	zhx1	NA	amplification	TRUE	TRUE	7.9	2.79798	NA	NA	NA	NA	NA	NA	FALSE	NA	NA
2436	R1	TRUE	Oxr1	oxr1	NA	sv_bp	FALSE	FALSE	2.3	1.82898	NA	NA	chr15:41636252-chr19:23457447 (0.57 AF)	NA	NA	NA	FALSE	NA	NA
2436	m1	FALSE	Parvb	parvb	NA	sv_bp	FALSE	FALSE	1	1.8464	NA	NA	chr15:84159598-chr5:96892402 (0.36 AF)	NA	NA	NA	FALSE	NA	NA
2436	m4	FALSE	Cdh18	cdh18	NA	focal_loss	FALSE	FALSE	1.7	1.81041	47068	0.4	NA	NA	NA	NA	FALSE	NA	NA
2436	m4	FALSE	Parvb	parvb	NA	sv_bp	FALSE	FALSE	1.1	1.81041	NA	NA	chr15:84159599-chr5:96892398 (0.45 AF)	NA	NA	NA	FALSE	NA	NA
2436	m5	FALSE	Parvb	parvb	NA	sv_bp	FALSE	FALSE	1.1	1.82341	NA	NA	chr15:84159593-chr5:96892403 (0.35 AF)	NA	NA	NA	FALSE	NA	NA
2514		TRUE	Angpt1	angpt1	NA	sv_bp	FALSE	FALSE	1.5	2.23557	NA	NA	chr15:42309428-55752512 (0.46 AF)	NA	NA	NA	FALSE	NA	NA
2514		TRUE	Cdh12	cdh12	NA	sv_bp	FALSE	FALSE	3.4	2.23557	NA	NA	chr15:21353457-chr2:90956316 (0.27 AF)	NA	NA	NA	FALSE	NA	NA
2514		TRUE	Csmd3	csmd3	NA	sv_bp	FALSE	FALSE	1.2	2.23557	NA	NA	chr15:24590874-48654187 (0.05 AF)	NA	NA	NA	FALSE	NA	NA
2514		TRUE	Ebag9	ebag9	NA	sv_bp	FALSE	FALSE	1.4	2.23557	NA	NA	chr15:28606371-44499764 (0.14 AF)	NA	NA	NA	FALSE	NA	NA
2514		TRUE	Lifr	lifr	sayles	sv_bp	FALSE	FALSE	2.6	2.23557	NA	NA	chr15:7172588-7217154 (0.3 AF)	NA	NA	NA	FALSE	NA	NA
2514		TRUE	Nup155	nup155	NA	sv_bp	FALSE	FALSE	2.3	2.23557	NA	NA	chr15:8000006-8176877 (0.29 AF)	NA	NA	NA	FALSE	NA	NA
2514		TRUE	Sntb1	sntb1	NA	sv_bp	FALSE	FALSE	1.4	2.23557	NA	NA	chr15:42309428-55752512 (0.46 AF)	NA	NA	NA	FALSE	NA	NA
2514		TRUE	Wdr70	wdr70	NA	sv_bp	FALSE	FALSE	2.5	2.23557	NA	NA	chr15:8000006-8176877 (0.29 AF)	NA	NA	NA	FALSE	NA	NA
254		TRUE	Osmr	osmr	NA	sv_bp	FALSE	FALSE	1.7	1.92129	NA	NA	chr15:6865036-chr14:59089988 (0.84 AF)	NA	NA	NA	FALSE	NA	NA
2925		TRUE	1700012I11Rik	NA	NA	amplification	TRUE	TRUE	5	3.16422	NA	NA	NA	NA	NA	NA	FALSE	NA	NA
2925		TRUE	1700065I16Rik	NA	NA	amplification	TRUE	TRUE	5.3	3.16422	NA	NA	NA	NA	NA	NA	FALSE	NA	NA
2925		TRUE	4930449C09Rik	NA	NA	amplification	TRUE	TRUE	5.3	3.16422	NA	NA	NA	NA	NA	NA	FALSE	NA	NA
2925		TRUE	9130401M01Rik	c8orf76	NA	amplification	TRUE	TRUE	5.6	3.16422	NA	NA	NA	NA	NA	NA	FALSE	NA	NA
2925		TRUE	Aard	aard	NA	amplification	TRUE	TRUE	5	3.16422	NA	NA	NA	NA	NA	NA	FALSE	NA	NA
2925		TRUE	Ago2	ago2	NA	amplification	TRUE	TRUE	6.1	3.16422	NA	NA	NA	NA	NA	NA	FALSE	NA	NA
2925		TRUE	Anxa13	anxa13	NA	amplification	TRUE	TRUE	6.7	3.16422	NA	NA	NA	NA	NA	NA	FALSE	NA	NA
2925		TRUE	Asap1	asap1	NA	amplification	TRUE	TRUE	5.3	3.16422	NA	NA	NA	NA	NA	NA	FALSE	NA	NA
2925		TRUE	Atad2	atad2	NA	amplification	TRUE	TRUE	5.6	3.16422	NA	NA	NA	NA	NA	NA	FALSE	NA	NA
2925		TRUE	Ccn4	NA	NA	amplification	TRUE	TRUE	5.2	3.16422	NA	NA	NA	NA	NA	NA	FALSE	NA	NA
2925		TRUE	Chrac1	chrac1	NA	amplification	TRUE	TRUE	6.1	3.16422	NA	NA	NA	NA	NA	NA	FALSE	NA	NA
2925		TRUE	Col14a1	col14a1	NA	amplification	TRUE	TRUE	5.1	3.16422	NA	NA	NA	NA	NA	NA	FALSE	NA	NA
2925		TRUE	Cyp11b1	cyp11b2	NA	amplification	TRUE	TRUE	6.1	3.16422	NA	NA	NA	NA	NA	NA	FALSE	NA	NA
2925		TRUE	Cyp11b2	cyp11b1	NA	amplification	TRUE	TRUE	6.1	3.16422	NA	NA	NA	NA	NA	NA	FALSE	NA	NA
2925		TRUE	Cyrib	NA	NA	amplification	TRUE	TRUE	5.3	3.16422	NA	NA	NA	NA	NA	NA	FALSE	NA	NA
2925		TRUE	D030024E09Rik	NA	NA	amplification	TRUE	TRUE	5.1	3.16422	NA	NA	NA	NA	NA	NA	FALSE	NA	NA
2925		TRUE	Dennd3	dennd3	NA	amplification	TRUE	TRUE	5.2	3.16422	NA	NA	NA	NA	NA	NA	FALSE	NA	NA
2925		TRUE	Deptor	deptor	NA	amplification	TRUE	TRUE	5.4	3.16422	NA	NA	NA	NA	NA	NA	FALSE	NA	NA
2925		TRUE	Derl1	derl1	NA	amplification	TRUE	TRUE	5.6	3.16422	NA	NA	NA	NA	NA	NA	FALSE	NA	NA
2925		TRUE	Dscc1	dscc1	NA	amplification	TRUE	TRUE	5.4	3.16422	NA	NA	NA	NA	NA	NA	FALSE	NA	NA
2925		TRUE	Eif3h	eif3h	NA	amplification	TRUE	TRUE	5	3.16422	NA	NA	NA	NA	NA	NA	FALSE	NA	NA
2925		TRUE	Enpp2	enpp2	NA	sv_bp	TRUE	TRUE	5.3	3.16422	NA	NA	chr15:38004282-54712360 (0.11 AF)	NA	NA	NA	FALSE	NA	NA
2925		TRUE	Ext1	ext1	NA	sv_bp	TRUE	TRUE	4.9	3.16422	NA	NA	chr15:7116508-53006249 (0.41 AF)	NA	NA	NA	FALSE	NA	NA
2925		TRUE	Fam83a	fam83a	NA	amplification	TRUE	TRUE	5.6	3.16422	NA	NA	NA	NA	NA	NA	FALSE	NA	NA
2925		TRUE	Fam91a1	NA	NA	amplification	TRUE	TRUE	6	3.16422	NA	NA	chr15:20342150-58305503 (0.39 AF), chr15:4402932-58289754 (0.15 AF), chr15:58291258-73331878 (0.19 AF)	NA	NA	NA	FALSE	NA	NA
2925		TRUE	Fbxo32	fbxo32	NA	amplification	TRUE	TRUE	5.6	3.16422	NA	NA	NA	NA	NA	NA	FALSE	NA	NA
2925		TRUE	Fer1l6	fer1l6	NA	amplification	TRUE	TRUE	5.7	3.16422	NA	NA	chr15:58464684-75345346 (0.43 AF)	NA	NA	NA	FALSE	NA	NA
2925		TRUE	Gm10373	NA	NA	sv_bp	TRUE	TRUE	4	3.16422	NA	NA	chr15:43337950-75332744 (0.24 AF)	NA	NA	NA	FALSE	NA	NA
2925		TRUE	Gm19303	NA	NA	amplification	TRUE	TRUE	5	3.16422	NA	NA	NA	NA	NA	NA	FALSE	NA	NA
2925		TRUE	Gm20740	NA	NA	amplification	TRUE	TRUE	5.3	3.16422	NA	NA	NA	NA	NA	NA	FALSE	NA	NA
2925		TRUE	Gm2491	NA	NA	amplification	TRUE	TRUE	5.4	3.16422	NA	NA	NA	NA	NA	NA	FALSE	NA	NA
2925		TRUE	Gm26684	NA	NA	amplification	TRUE	TRUE	5.4	3.16422	NA	NA	NA	NA	NA	NA	FALSE	NA	NA
2925		TRUE	Gm34531	NA	NA	sv_bp	TRUE	TRUE	5.5	3.16422	NA	NA	chr15:34176196-75349746 (0.29 AF)	NA	NA	NA	FALSE	NA	NA
2925		TRUE	Gm6569	NA	NA	amplification	TRUE	TRUE	5	3.16422	NA	NA	NA	NA	NA	NA	FALSE	NA	NA
2925		TRUE	Gm9920	NA	NA	amplification	TRUE	TRUE	5.4	3.16422	NA	NA	NA	NA	NA	NA	FALSE	NA	NA
2925		TRUE	Gpr20	gpr20	NA	amplification	TRUE	TRUE	5.2	3.16422	NA	NA	NA	NA	NA	NA	FALSE	NA	NA
2925		TRUE	Gsdmc	gsdmc	NA	amplification	TRUE	TRUE	5.3	3.16422	NA	NA	NA	NA	NA	NA	FALSE	NA	NA
2925		TRUE	Gsdmc2	gsdmc	NA	amplification	TRUE	TRUE	5.3	3.16422	NA	NA	NA	NA	NA	NA	FALSE	NA	NA
2925		TRUE	Gsdmc3	gsdmc	NA	amplification	TRUE	TRUE	5.3	3.16422	NA	NA	NA	NA	NA	NA	FALSE	NA	NA
2925		TRUE	Gsdmc4	gsdmc	NA	amplification	TRUE	TRUE	5.3	3.16422	NA	NA	NA	NA	NA	NA	FALSE	NA	NA
2925		TRUE	Gsdmcl-ps	NA	NA	amplification	TRUE	TRUE	5.3	3.16422	NA	NA	NA	NA	NA	NA	FALSE	NA	NA
2925		TRUE	Gsdmcl1	NA	NA	amplification	TRUE	TRUE	5.3	3.16422	NA	NA	NA	NA	NA	NA	FALSE	NA	NA
2925		TRUE	Gsdmcl2	NA	NA	amplification	TRUE	TRUE	5.3	3.16422	NA	NA	NA	NA	NA	NA	FALSE	NA	NA
2925		TRUE	Has2	has2	NA	amplification	TRUE	TRUE	5.2	3.16422	NA	NA	NA	NA	NA	NA	FALSE	NA	NA
2925		TRUE	Has2os	NA	NA	amplification	TRUE	TRUE	5.2	3.16422	NA	NA	NA	NA	NA	NA	FALSE	NA	NA
2925		TRUE	Klhl38	klhl38	NA	amplification	TRUE	TRUE	6.7	3.16422	NA	NA	NA	NA	NA	NA	FALSE	NA	NA
2925		TRUE	L3mbtl2	l3mbtl2	NA	sv_bp	TRUE	FALSE	1.1	3.16422	NA	NA	chr15:81550916-chr14:79068324 (0.95 AF)	NA	NA	NA	FALSE	NA	NA
2925		TRUE	Ly6a	NA	NA	amplification	TRUE	TRUE	6.1	3.16422	NA	NA	NA	NA	NA	NA	FALSE	NA	NA
2925		TRUE	Ly6e	ly6e	NA	amplification	TRUE	TRUE	6.1	3.16422	NA	NA	NA	NA	NA	NA	FALSE	NA	NA
2925		TRUE	Ly6i	NA	NA	amplification	TRUE	TRUE	6.1	3.16422	NA	NA	NA	NA	NA	NA	FALSE	NA	NA
2925		TRUE	Ly6m	NA	NA	amplification	TRUE	TRUE	6.1	3.16422	NA	NA	NA	NA	NA	NA	FALSE	NA	NA
2925		TRUE	Macroh2a3	NA	NA	amplification	TRUE	TRUE	5.4	3.16422	NA	NA	NA	NA	NA	NA	FALSE	NA	NA
2925		TRUE	Matn2	matn2	NA	sv_bp	TRUE	TRUE	3.2	3.16422	NA	NA	chr15:34183554-34316634 (0.38 AF)	NA	NA	NA	FALSE	NA	NA
2925		TRUE	Mir151	NA	NA	amplification	TRUE	TRUE	5.1	3.16422	NA	NA	NA	NA	NA	NA	FALSE	NA	NA
2925		TRUE	Mir30b	NA	NA	amplification	TRUE	TRUE	5.1	3.16422	NA	NA	NA	NA	NA	NA	FALSE	NA	NA
2925		TRUE	Mir30d	NA	NA	amplification	TRUE	TRUE	5.1	3.16422	NA	NA	NA	NA	NA	NA	FALSE	NA	NA
2925		TRUE	Mroh5	NA	NA	amplification	TRUE	TRUE	5.1	3.16422	NA	NA	NA	NA	NA	NA	FALSE	NA	NA
2925		TRUE	Mrpl13	mrpl13	NA	amplification	TRUE	TRUE	5.1	3.16422	NA	NA	NA	NA	NA	NA	FALSE	NA	NA
2925		TRUE	Mtbp	mtbp	NA	amplification	TRUE	TRUE	5.1	3.16422	NA	NA	NA	NA	NA	NA	FALSE	NA	NA
2925		TRUE	Mtss1	mtss1	NA	amplification	TRUE	TRUE	5.3	3.16422	NA	NA	NA	NA	NA	NA	FALSE	NA	NA
2925		TRUE	Myc	myc	manual_selection, sayles, valle_inclan	amplification	TRUE	TRUE	5.4	3.16422	NA	NA	NA	NA	NA	NA	FALSE	NA	NA
2925		TRUE	Ncald	ncald	NA	sv_bp	TRUE	TRUE	4.1	3.16422	NA	NA	chr15:37607727-42085627 (0.52 AF), chr15:37607727-42085630 (0.2 AF), chr15:7157771-37372460 (0.32 AF)	NA	NA	NA	FALSE	NA	NA
2925		TRUE	Ndrg1	ndrg1	sayles	amplification	TRUE	TRUE	5.2	3.16422	NA	NA	NA	NA	NA	NA	FALSE	NA	NA
2925		TRUE	Ndufb4c	NA	NA	amplification	TRUE	TRUE	5.2	3.16422	NA	NA	NA	NA	NA	NA	FALSE	NA	NA
2925		TRUE	Ndufb9	ndufb9	NA	amplification	TRUE	TRUE	5.3	3.16422	NA	NA	NA	NA	NA	NA	FALSE	NA	NA
2925		TRUE	Nsmce2	nsmce2	NA	sv_bp	TRUE	TRUE	5.3	3.16422	NA	NA	chr15:55771098-59442328 (0.12 AF), chr15:59390851-chr14:105691769 (0.37 AF), chr15:59438980-60990300 (0.11 AF), chr15:59439821-60990300 (0.07 AF)	NA	NA	NA	FALSE	NA	NA
2925		TRUE	Phf20l1	phf20l1	NA	amplification	TRUE	TRUE	5.2	3.16422	NA	NA	NA	NA	NA	NA	FALSE	NA	NA
2925		TRUE	Ptk2	ptk2	NA	amplification	TRUE	TRUE	5.1	3.16422	NA	NA	NA	NA	NA	NA	FALSE	NA	NA
2925		TRUE	Ptp4a3	ptp4a3	NA	amplification	TRUE	TRUE	5.2	3.16422	NA	NA	NA	NA	NA	NA	FALSE	NA	NA
2925		TRUE	Pvt1	NA	NA	amplification	TRUE	TRUE	5.4	3.16422	NA	NA	NA	NA	NA	NA	FALSE	NA	NA
2925		TRUE	Rad21	rad21	sayles, valle_inclan	amplification	TRUE	TRUE	5	3.16422	NA	NA	NA	NA	NA	NA	FALSE	NA	NA
2925		TRUE	Rnf139	rnf139	NA	amplification	TRUE	TRUE	5.3	3.16422	NA	NA	NA	NA	NA	NA	FALSE	NA	NA
2925		TRUE	Sla	sla	NA	amplification	TRUE	TRUE	5.2	3.16422	NA	NA	NA	NA	NA	NA	FALSE	NA	NA
2925		TRUE	Slc22a22	NA	NA	amplification	TRUE	TRUE	4.9	3.16422	NA	NA	NA	NA	NA	NA	FALSE	NA	NA
2925		TRUE	Slc30a8	slc30a8	NA	amplification	TRUE	TRUE	5	3.16422	NA	NA	NA	NA	NA	NA	FALSE	NA	NA
2925		TRUE	Slc45a4	slc45a4	NA	amplification	TRUE	TRUE	5.2	3.16422	NA	NA	NA	NA	NA	NA	FALSE	NA	NA
2925		TRUE	Sntb1	sntb1	NA	sv_bp	TRUE	TRUE	4.5	3.16422	NA	NA	chr15:39603982-55524080 (0.11 AF), chr15:43393170-55578628 (0.05 AF), chr15:55522946-65004034 (0.13 AF), chr15:55524250-64535649 (0.11 AF)	NA	NA	NA	FALSE	NA	NA
2925		TRUE	Sqle	sqle	NA	amplification	TRUE	TRUE	5.3	3.16422	NA	NA	NA	NA	NA	NA	FALSE	NA	NA
2925		TRUE	St3gal1	st3gal1	NA	amplification	TRUE	TRUE	5.3	3.16422	NA	NA	NA	NA	NA	NA	FALSE	NA	NA
2925		TRUE	Taf2	taf2	NA	amplification	TRUE	TRUE	5.4	3.16422	NA	NA	NA	NA	NA	NA	FALSE	NA	NA
2925		TRUE	Tatdn1	tatdn1	NA	amplification	TRUE	TRUE	5.3	3.16422	NA	NA	NA	NA	NA	NA	FALSE	NA	NA
2925		TRUE	Tbc1d31	tbc1d31	NA	amplification	TRUE	TRUE	5.6	3.16422	NA	NA	NA	NA	NA	NA	FALSE	NA	NA
2925		TRUE	Tg	tg	valle_inclan	amplification	TRUE	TRUE	5.2	3.16422	NA	NA	NA	NA	NA	NA	FALSE	NA	NA
2925		TRUE	Tmem65	tmem65	NA	amplification	TRUE	TRUE	5.3	3.16422	NA	NA	NA	NA	NA	NA	FALSE	NA	NA
2925		TRUE	Tmem71	tmem71	NA	amplification	TRUE	TRUE	5.2	3.16422	NA	NA	NA	NA	NA	NA	FALSE	NA	NA
2925		TRUE	Trappc9	trappc9	NA	sv_bp	TRUE	TRUE	5	3.16422	NA	NA	chr15:62194411-72888956 (0.33 AF)	NA	NA	NA	FALSE	NA	NA
2925		TRUE	Trio	trio	NA	sv_bp	TRUE	TRUE	3.6	3.16422	NA	NA	chr15:27797150-27819976 (0.36 AF), chr15:27819710-74701269 (0.42 AF), chr15:8539282-27796835 (0.33 AF), chr15:8643691-27818156 (0.22 AF)	NA	NA	NA	FALSE	NA	NA
2925		TRUE	Trmt12	trmt12	NA	amplification	TRUE	TRUE	5.3	3.16422	NA	NA	NA	NA	NA	NA	FALSE	NA	NA
2925		TRUE	Ubr5	ubr5	valle_inclan	sv_bp	TRUE	TRUE	4.5	3.16422	NA	NA	chr15:38004282-54712360 (0.11 AF)	NA	NA	NA	FALSE	NA	NA
2925		TRUE	Utp23	utp23	NA	amplification	TRUE	TRUE	5	3.16422	NA	NA	NA	NA	NA	NA	FALSE	NA	NA
2925		TRUE	Washc5	NA	NA	amplification	TRUE	TRUE	5.3	3.16422	NA	NA	NA	NA	NA	NA	FALSE	NA	NA
2925		TRUE	Wdyhv1	wdyhv1	NA	amplification	TRUE	TRUE	5.6	3.16422	NA	NA	NA	NA	NA	NA	FALSE	NA	NA
2925		TRUE	Zfat	zfat	NA	amplification	TRUE	TRUE	5.1	3.16422	NA	NA	NA	NA	NA	NA	FALSE	NA	NA
2925		TRUE	Zfp572	NA	NA	amplification	TRUE	TRUE	5.3	3.16422	NA	NA	NA	NA	NA	NA	FALSE	NA	NA
2925		TRUE	Zhx1	zhx1	NA	amplification	TRUE	TRUE	5.6	3.16422	NA	NA	NA	NA	NA	NA	FALSE	NA	NA
2925		TRUE	Zhx2	zhx2	NA	amplification	TRUE	TRUE	5.4	3.16422	NA	NA	NA	NA	NA	NA	FALSE	NA	NA
2727		TRUE	Ano6	ano6	NA	snv	FALSE	FALSE	3	2.08132	NA	NA	NA	chr15:95810203_C/G	stop_gained		FALSE	NA	NA
2727		TRUE	Nsmce2	nsmce2	NA	sv_bp	FALSE	FALSE	2.1	2.08132	NA	NA	chr15:59390850-chr14:105691821 (0.16 AF)	NA	NA	NA	FALSE	NA	NA
2728		TRUE	Cdh18	cdh18	NA	focal_loss	FALSE	FALSE	1.5	1.83955	47101	-0.5	NA	NA	NA	NA	FALSE	NA	NA
2728		TRUE	Wnt7b	wnt7b	NA	sv_bp	FALSE	FALSE	1.6	1.83955	NA	NA	chr15:85442366-chr7:66817801 (0.29 AF), chr15:85445590-chr10:76780365 (0.22 AF)	NA	NA	NA	FALSE	NA	NA
2737		TRUE	1700012I11Rik	NA	NA	amplification	TRUE	TRUE	6.2	5.12961	NA	NA	NA	NA	NA	NA	FALSE	NA	NA
2737		TRUE	1700047G03Rik	NA	NA	amplification	TRUE	TRUE	7.2	5.12961	NA	NA	NA	NA	NA	NA	FALSE	NA	NA
2737		TRUE	1700065I16Rik	NA	NA	amplification	TRUE	TRUE	10.8	5.12961	NA	NA	NA	NA	NA	NA	FALSE	NA	NA
2737		TRUE	1700084J12Rik	NA	NA	amplification	TRUE	TRUE	14.4	5.12961	NA	NA	NA	NA	NA	NA	FALSE	NA	NA
2737		TRUE	2310043O21Rik	NA	NA	amplification	TRUE	TRUE	10.6	5.12961	NA	NA	NA	NA	NA	NA	FALSE	NA	NA
2737		TRUE	4930413F20Rik	NA	NA	amplification	TRUE	TRUE	11.4	5.12961	NA	NA	NA	NA	NA	NA	FALSE	NA	NA
2737		TRUE	4930447A16Rik	NA	NA	amplification	TRUE	TRUE	10.6	5.12961	NA	NA	NA	NA	NA	NA	FALSE	NA	NA
2737		TRUE	4930449C09Rik	NA	NA	amplification	TRUE	TRUE	10.8	5.12961	NA	NA	NA	NA	NA	NA	FALSE	NA	NA
2737		TRUE	4930555K19Rik	NA	NA	amplification	TRUE	TRUE	11.8	5.12961	NA	NA	NA	NA	NA	NA	FALSE	NA	NA
2737		TRUE	4930556M19Rik	NA	NA	amplification	TRUE	TRUE	14.4	5.12961	NA	NA	chr15:10745143-40928697 (0.05 AF), chr15:10753229-75531173 (0.07 AF), chr15:10753229-75531186 (0.12 AF), chr15:8368672-10720634 (1 AF)	NA	NA	NA	FALSE	NA	NA
2737		TRUE	4933412E24Rik	NA	NA	amplification	TRUE	TRUE	6.2	5.12961	NA	NA	NA	NA	NA	NA	FALSE	NA	NA
2737		TRUE	6030458C11Rik	c5orf22	NA	amplification	TRUE	TRUE	16.8	5.12961	NA	NA	NA	NA	NA	NA	FALSE	NA	NA
2737		TRUE	9030619P08Rik	NA	NA	amplification	TRUE	TRUE	9.7	5.12961	NA	NA	NA	NA	NA	NA	FALSE	NA	NA
2737		TRUE	9330182O14Rik	NA	NA	amplification	TRUE	TRUE	9.3	5.12961	NA	NA	NA	NA	NA	NA	FALSE	NA	NA
2737		TRUE	9430069I07Rik	NA	NA	amplification	TRUE	TRUE	10.8	5.12961	NA	NA	NA	NA	NA	NA	FALSE	NA	NA
2737		TRUE	AU022793	NA	NA	amplification	TRUE	TRUE	9.3	5.12961	NA	NA	NA	NA	NA	NA	FALSE	NA	NA
2737		TRUE	Abra	abra	NA	amplification	TRUE	TRUE	10.6	5.12961	NA	NA	NA	NA	NA	NA	FALSE	NA	NA
2737		TRUE	Adamts12	adamts12	NA	amplification	TRUE	TRUE	16.6	5.12961	NA	NA	NA	NA	NA	NA	FALSE	NA	NA
2737		TRUE	Adcy8	adcy8	NA	amplification	TRUE	TRUE	6.3	5.12961	NA	NA	NA	NA	NA	NA	FALSE	NA	NA
2737		TRUE	Agxt2	agxt2	NA	amplification	TRUE	TRUE	10	5.12961	NA	NA	NA	NA	NA	NA	FALSE	NA	NA
2737		TRUE	Amacr	amacr	NA	amplification	TRUE	TRUE	16.6	5.12961	NA	NA	NA	NA	NA	NA	FALSE	NA	NA
2737		TRUE	Ankrd33b	ankrd33b	NA	amplification	TRUE	TRUE	15.4	5.12961	NA	NA	NA	NA	NA	NA	FALSE	NA	NA
2737		TRUE	Ankrd46	ankrd46	NA	amplification	TRUE	TRUE	10.6	5.12961	NA	NA	NA	NA	NA	NA	FALSE	NA	NA
2737		TRUE	Anxa13	anxa13	NA	amplification	TRUE	TRUE	7.3	5.12961	NA	NA	NA	NA	NA	NA	FALSE	NA	NA
2737		TRUE	Asap1	asap1	NA	sv_bp	TRUE	TRUE	2.9	5.12961	NA	NA	chr15:43528361-64151055 (1 AF)	NA	NA	NA	FALSE	NA	NA
2737		TRUE	Atp6v1c1	atp6v1c1	NA	amplification	TRUE	TRUE	10.6	5.12961	NA	NA	NA	NA	NA	NA	FALSE	NA	NA
2737		TRUE	Azin1	azin1	NA	amplification	TRUE	TRUE	10.6	5.12961	NA	NA	NA	NA	NA	NA	FALSE	NA	NA
2737		TRUE	BC024139	NA	NA	amplification	TRUE	TRUE	11.9	5.12961	NA	NA	NA	NA	NA	NA	FALSE	NA	NA
2737		TRUE	Baalc	baalc	NA	amplification	TRUE	TRUE	10.6	5.12961	NA	NA	NA	NA	NA	NA	FALSE	NA	NA
2737		TRUE	Brix1	brix1	NA	amplification	TRUE	TRUE	9.9	5.12961	NA	NA	chr15:10484375-15676683 (0.05 AF), chr15:10484376-10600812 (0.2 AF)	NA	NA	NA	FALSE	NA	NA
2737		TRUE	C1qtnf3	c1qtnf3	NA	amplification	TRUE	TRUE	16.6	5.12961	NA	NA	NA	NA	NA	NA	FALSE	NA	NA
2737		TRUE	Capsl	capsl	NA	amplification	TRUE	TRUE	11.1	5.12961	NA	NA	NA	NA	NA	NA	FALSE	NA	NA
2737		TRUE	Ccdc166	ccdc166	NA	amplification	TRUE	TRUE	12.9	5.12961	NA	NA	NA	NA	NA	NA	FALSE	NA	NA
2737		TRUE	Ccn4	NA	NA	amplification	TRUE	TRUE	6.3	5.12961	NA	NA	NA	NA	NA	NA	FALSE	NA	NA
2737		TRUE	Cdh6	cdh6	NA	amplification	TRUE	TRUE	16.8	5.12961	NA	NA	NA	NA	NA	NA	FALSE	NA	NA
2737		TRUE	Cdh9	cdh9	NA	amplification	TRUE	TRUE	14	5.12961	NA	NA	NA	NA	NA	NA	FALSE	NA	NA
2737		TRUE	Col14a1	col14a1	NA	sv_bp	TRUE	TRUE	5.6	5.12961	NA	NA	chr15:40483048-55298427 (1 AF)	NA	NA	NA	FALSE	NA	NA
2737		TRUE	Cox6c	NA	NA	amplification	TRUE	TRUE	10.6	5.12961	NA	NA	NA	NA	NA	NA	FALSE	NA	NA
2737		TRUE	Cplane1	NA	NA	sv_bp	TRUE	TRUE	4.8	5.12961	NA	NA	chr15:6642767-8293958 (0.89 AF), chr15:6661143-8246175 (0.63 AF)	NA	NA	NA	FALSE	NA	NA
2737		TRUE	Cthrc1	cthrc1	NA	amplification	TRUE	TRUE	10.6	5.12961	NA	NA	NA	NA	NA	NA	FALSE	NA	NA
2737		TRUE	D030024E09Rik	NA	NA	amplification	TRUE	TRUE	7.8	5.12961	NA	NA	NA	NA	NA	NA	FALSE	NA	NA
2737		TRUE	Dab2	dab2	NA	sv_bp	TRUE	TRUE	2	5.12961	NA	NA	chr15:6345910-74575908 (0.29 AF)	NA	NA	NA	FALSE	NA	NA
2737		TRUE	Dap	dap	NA	amplification	TRUE	TRUE	14.9	5.12961	NA	NA	chr15:19714103-31228379 (1 AF), chr15:31254899-71267638 (0.33 AF)	NA	NA	NA	FALSE	NA	NA
2737		TRUE	Dcaf13	dcaf13	NA	amplification	TRUE	TRUE	10.6	5.12961	NA	NA	NA	NA	NA	NA	FALSE	NA	NA
2737		TRUE	Dcstamp	dcstamp	NA	amplification	TRUE	TRUE	9.7	5.12961	NA	NA	NA	NA	NA	NA	FALSE	NA	NA
2737		TRUE	Dnajc21	dnajc21	NA	amplification	TRUE	TRUE	9.9	5.12961	NA	NA	NA	NA	NA	NA	FALSE	NA	NA
2737		TRUE	Dpys	dpys	NA	amplification	TRUE	TRUE	9.6	5.12961	NA	NA	NA	NA	NA	NA	FALSE	NA	NA
2737		TRUE	Drosha	drosha	valle_inclan	amplification	TRUE	TRUE	16.8	5.12961	NA	NA	NA	NA	NA	NA	FALSE	NA	NA
2737		TRUE	Eef1d	eef1d	NA	amplification	TRUE	TRUE	11.5	5.12961	NA	NA	NA	NA	NA	NA	FALSE	NA	NA
2737		TRUE	Efr3a	efr3a	NA	amplification	TRUE	TRUE	6.1	5.12961	NA	NA	NA	NA	NA	NA	FALSE	NA	NA
2737		TRUE	Egflam	egflam	NA	amplification	TRUE	TRUE	6.2	5.12961	NA	NA	NA	NA	NA	NA	FALSE	NA	NA
2737		TRUE	Eppk1	eppk1	NA	amplification	TRUE	TRUE	11.9	5.12961	NA	NA	NA	NA	NA	NA	FALSE	NA	NA
2737		TRUE	Erich5	NA	NA	amplification	TRUE	TRUE	10.8	5.12961	NA	NA	NA	NA	NA	NA	FALSE	NA	NA
2737		TRUE	Fam83h	fam83h	NA	amplification	TRUE	TRUE	12.9	5.12961	NA	NA	NA	NA	NA	NA	FALSE	NA	NA
2737		TRUE	Fam91a1	NA	NA	amplification	TRUE	TRUE	7.3	5.12961	NA	NA	NA	NA	NA	NA	FALSE	NA	NA
2737		TRUE	Fbxo43	fbxo43	NA	amplification	TRUE	TRUE	10.6	5.12961	NA	NA	NA	NA	NA	NA	FALSE	NA	NA
2737		TRUE	Fer1l6	fer1l6	NA	amplification	TRUE	TRUE	7.1	5.12961	NA	NA	NA	NA	NA	NA	FALSE	NA	NA
2737		TRUE	Fyb	fyb	NA	sv_bp	TRUE	TRUE	1.6	5.12961	NA	NA	chr15:6153729-6662027 (0.85 AF), chr15:6153789-6658874 (0.44 AF), chr15:6612502-8633228 (0.23 AF), chr15:6637322-15555940 (0.4 AF), chr15:6642767-8293958 (0.89 AF), chr15:6659200-6662026 (0.22 AF), chr15:6661143-8246175 (0.63 AF)	NA	NA	NA	FALSE	NA	NA
2737		TRUE	Fzd6	fzd6	NA	amplification	TRUE	TRUE	10.6	5.12961	NA	NA	NA	NA	NA	NA	FALSE	NA	NA
2737		TRUE	Gdnf	gdnf	NA	amplification	TRUE	TRUE	6.1	5.12961	NA	NA	NA	NA	NA	NA	FALSE	NA	NA
2737		TRUE	Gfus	NA	NA	amplification	TRUE	TRUE	12.1	5.12961	NA	NA	NA	NA	NA	NA	FALSE	NA	NA
2737		TRUE	Gm10389	NA	NA	amplification	TRUE	TRUE	8.7	5.12961	NA	NA	chr15:10484376-10600812 (0.2 AF), chr15:10600661-15676616 (0.12 AF), chr15:10602939-42195848 (0.06 AF)	NA	NA	NA	FALSE	NA	NA
2737		TRUE	Gm15941	NA	NA	amplification	TRUE	TRUE	10.6	5.12961	NA	NA	NA	NA	NA	NA	FALSE	NA	NA
2737		TRUE	Gm16136	NA	NA	amplification	TRUE	TRUE	10.6	5.12961	NA	NA	NA	NA	NA	NA	FALSE	NA	NA
2737		TRUE	Gm16291	NA	NA	amplification	TRUE	TRUE	9.7	5.12961	NA	NA	NA	NA	NA	NA	FALSE	NA	NA
2737		TRUE	Gm19276	NA	NA	amplification	TRUE	TRUE	16.6	5.12961	NA	NA	chr15:10829181-60508951 (0.21 AF)	NA	NA	NA	FALSE	NA	NA
2737		TRUE	Gm19510	NA	NA	amplification	TRUE	TRUE	6.2	5.12961	NA	NA	NA	NA	NA	NA	FALSE	NA	NA
2737		TRUE	Gm19782	NA	NA	sv_bp	TRUE	TRUE	4.8	5.12961	NA	NA	chr15:11593736-69896100 (0.12 AF), chr15:57241949-69896298 (0.22 AF)	NA	NA	NA	FALSE	NA	NA
2737		TRUE	Gm20740	NA	NA	amplification	TRUE	TRUE	10.8	5.12961	NA	NA	NA	NA	NA	NA	FALSE	NA	NA
2737		TRUE	Gm2245	NA	NA	sv_bp	TRUE	TRUE	1.4	5.12961	NA	NA	chr15:6153729-6662027 (0.85 AF), chr15:6153789-6658874 (0.44 AF), chr15:6637322-15555940 (0.4 AF), chr15:6642767-8293958 (0.89 AF), chr15:6659200-6662026 (0.22 AF), chr15:6661143-8246175 (0.63 AF)	NA	NA	NA	FALSE	NA	NA
2737		TRUE	Gm31282	NA	NA	amplification	TRUE	TRUE	8.5	5.12961	NA	NA	NA	NA	NA	NA	FALSE	NA	NA
2737		TRUE	Gm33251	NA	NA	amplification	TRUE	TRUE	9.3	5.12961	NA	NA	NA	NA	NA	NA	FALSE	NA	NA
2737		TRUE	Gm33301	NA	NA	amplification	TRUE	TRUE	9.3	5.12961	NA	NA	NA	NA	NA	NA	FALSE	NA	NA
2737		TRUE	Gm34531	NA	NA	amplification	TRUE	TRUE	11.1	5.12961	NA	NA	NA	NA	NA	NA	FALSE	NA	NA
2737		TRUE	Gm34593	NA	NA	amplification	TRUE	TRUE	11.8	5.12961	NA	NA	NA	NA	NA	NA	FALSE	NA	NA
2737		TRUE	Gm34646	NA	NA	amplification	TRUE	TRUE	11.8	5.12961	NA	NA	NA	NA	NA	NA	FALSE	NA	NA
2737		TRUE	Gm41289	NA	NA	amplification	TRUE	TRUE	14.4	5.12961	NA	NA	NA	NA	NA	NA	FALSE	NA	NA
2737		TRUE	Gm45924	NA	NA	amplification	TRUE	TRUE	10.6	5.12961	NA	NA	NA	NA	NA	NA	FALSE	NA	NA
2737		TRUE	Gm5144	NA	NA	amplification	TRUE	TRUE	8.3	5.12961	NA	NA	NA	NA	NA	NA	FALSE	NA	NA
2737		TRUE	Golph3	golph3	NA	sv_bp	TRUE	TRUE	5.2	5.12961	NA	NA	chr15:12334388-12582370 (1 AF)	NA	NA	NA	FALSE	NA	NA
2737		TRUE	Gpihbp1	NA	NA	amplification	TRUE	TRUE	10.5	5.12961	NA	NA	NA	NA	NA	NA	FALSE	NA	NA
2737		TRUE	Grhl2	grhl2	NA	amplification	TRUE	TRUE	10.6	5.12961	NA	NA	NA	NA	NA	NA	FALSE	NA	NA
2737		TRUE	Grina	grina	NA	amplification	TRUE	FALSE	9.3	5.12961	NA	NA	NA	NA	NA	NA	FALSE	NA	NA
2737		TRUE	Gsdmc	gsdmc	NA	amplification	TRUE	TRUE	10.8	5.12961	NA	NA	chr15:14377378-63661208 (0.01 AF)	NA	NA	NA	FALSE	NA	NA
2737		TRUE	Gsdmc2	gsdmc	NA	amplification	TRUE	TRUE	10.8	5.12961	NA	NA	NA	NA	NA	NA	FALSE	NA	NA
2737		TRUE	Gsdmcl1	NA	NA	amplification	TRUE	TRUE	10.8	5.12961	NA	NA	NA	NA	NA	NA	FALSE	NA	NA
2737		TRUE	Gsdmd	gsdmd	NA	amplification	TRUE	TRUE	12.1	5.12961	NA	NA	NA	NA	NA	NA	FALSE	NA	NA
2737		TRUE	Has2	has2	NA	amplification	TRUE	TRUE	6.8	5.12961	NA	NA	NA	NA	NA	NA	FALSE	NA	NA
2737		TRUE	Has2os	NA	NA	amplification	TRUE	TRUE	6.8	5.12961	NA	NA	NA	NA	NA	NA	FALSE	NA	NA
2737		TRUE	Hhla1	hhla1	NA	amplification	TRUE	TRUE	6.8	5.12961	NA	NA	NA	NA	NA	NA	FALSE	NA	NA
2737		TRUE	Il7r	il7r	sayles, valle_inclan	amplification	TRUE	TRUE	11.1	5.12961	NA	NA	NA	NA	NA	NA	FALSE	NA	NA
2737		TRUE	Iqank1	NA	NA	amplification	TRUE	TRUE	12.9	5.12961	NA	NA	NA	NA	NA	NA	FALSE	NA	NA
2737		TRUE	Jrk	jrk	NA	sv_bp	TRUE	TRUE	4.8	5.12961	NA	NA	chr15:6345910-74575908 (0.29 AF)	NA	NA	NA	FALSE	NA	NA
2737		TRUE	Kcnq3	kcnq3	NA	amplification	TRUE	TRUE	6.2	5.12961	NA	NA	NA	NA	NA	NA	FALSE	NA	NA
2737		TRUE	Kcns2	kcns2	NA	amplification	TRUE	TRUE	10.9	5.12961	NA	NA	NA	NA	NA	NA	FALSE	NA	NA
2737		TRUE	Klf10	klf10	NA	amplification	TRUE	TRUE	10.6	5.12961	NA	NA	NA	NA	NA	NA	FALSE	NA	NA
2737		TRUE	Klhl38	klhl38	NA	amplification	TRUE	TRUE	7.3	5.12961	NA	NA	NA	NA	NA	NA	FALSE	NA	NA
2737		TRUE	Laptm4b	laptm4b	NA	sv_bp	TRUE	TRUE	2.5	5.12961	NA	NA	chr15:32475954-34273819 (0.04 AF)	NA	NA	NA	FALSE	NA	NA
2737		TRUE	Lifr	lifr	sayles	amplification	TRUE	TRUE	6	5.12961	NA	NA	NA	NA	NA	NA	FALSE	NA	NA
2737		TRUE	Lmbrd2	lmbrd2	valle_inclan	amplification	TRUE	TRUE	17.1	5.12961	NA	NA	NA	NA	NA	NA	FALSE	NA	NA
2737		TRUE	Lrp12	lrp12	NA	amplification	TRUE	TRUE	9.3	5.12961	NA	NA	chr15:13697598-39758946 (0.08 AF), chr15:13717234-39758904 (0.26 AF), chr15:17137604-39767012 (0.04 AF)	NA	NA	NA	FALSE	NA	NA
2737		TRUE	Lrrc6	lrrc6	NA	amplification	TRUE	TRUE	6.3	5.12961	NA	NA	NA	NA	NA	NA	FALSE	NA	NA
2737		TRUE	Ly6h	ly6h	NA	amplification	TRUE	TRUE	10.5	5.12961	NA	NA	NA	NA	NA	NA	FALSE	NA	NA
2737		TRUE	Ly6l	NA	NA	amplification	TRUE	TRUE	11.1	5.12961	NA	NA	NA	NA	NA	NA	FALSE	NA	NA
2737		TRUE	Macroh2a3	NA	NA	amplification	TRUE	TRUE	12.7	5.12961	NA	NA	NA	NA	NA	NA	FALSE	NA	NA
2737		TRUE	Mafa	mafa	NA	amplification	TRUE	TRUE	11	5.12961	NA	NA	NA	NA	NA	NA	FALSE	NA	NA
2737		TRUE	Mapk15	mapk15	NA	amplification	TRUE	TRUE	12.9	5.12961	NA	NA	NA	NA	NA	NA	FALSE	NA	NA
2737		TRUE	Matn2	matn2	NA	amplification	TRUE	TRUE	10.8	5.12961	NA	NA	NA	NA	NA	NA	FALSE	NA	NA
2737		TRUE	Mir1898	NA	NA	amplification	TRUE	TRUE	7	5.12961	NA	NA	NA	NA	NA	NA	FALSE	NA	NA
2737		TRUE	Mir1942	NA	NA	amplification	TRUE	FALSE	9.3	5.12961	NA	NA	NA	NA	NA	NA	FALSE	NA	NA
2737		TRUE	Mir599	NA	NA	amplification	TRUE	TRUE	10.6	5.12961	NA	NA	NA	NA	NA	NA	FALSE	NA	NA
2737		TRUE	Mir6951	NA	NA	amplification	TRUE	TRUE	10.6	5.12961	NA	NA	NA	NA	NA	NA	FALSE	NA	NA
2737		TRUE	Mir6952	NA	NA	amplification	TRUE	TRUE	11.9	5.12961	NA	NA	NA	NA	NA	NA	FALSE	NA	NA
2737		TRUE	Mir6953	NA	NA	amplification	TRUE	FALSE	9.3	5.12961	NA	NA	NA	NA	NA	NA	FALSE	NA	NA
2737		TRUE	Mir8097	NA	NA	amplification	TRUE	TRUE	10.6	5.12961	NA	NA	NA	NA	NA	NA	FALSE	NA	NA
2737		TRUE	Mir875	NA	NA	amplification	TRUE	TRUE	10.6	5.12961	NA	NA	NA	NA	NA	NA	FALSE	NA	NA
2737		TRUE	Mroh6	mroh6	NA	amplification	TRUE	TRUE	12.1	5.12961	NA	NA	NA	NA	NA	NA	FALSE	NA	NA
2737		TRUE	Mrpl13	mrpl13	NA	amplification	TRUE	TRUE	10.9	5.12961	NA	NA	NA	NA	NA	NA	FALSE	NA	NA
2737		TRUE	Mtbp	mtbp	NA	amplification	TRUE	TRUE	10.9	5.12961	NA	NA	NA	NA	NA	NA	FALSE	NA	NA
2737		TRUE	Mtdh	mtdh	NA	amplification	TRUE	TRUE	10	5.12961	NA	NA	NA	NA	NA	NA	FALSE	NA	NA
2737		TRUE	Mtmr12	mtmr12	NA	amplification	TRUE	TRUE	8.1	5.12961	NA	NA	chr15:12239743-76063568 (0.27 AF)	NA	NA	NA	FALSE	NA	NA
2737		TRUE	Mtss1	mtss1	NA	amplification	TRUE	TRUE	7.3	5.12961	NA	NA	NA	NA	NA	NA	FALSE	NA	NA
2737		TRUE	Myc	myc	manual_selection, sayles, valle_inclan	amplification	TRUE	TRUE	12.7	5.12961	NA	NA	NA	NA	NA	NA	FALSE	NA	NA
2737		TRUE	Nadk2	nadk2	NA	amplification	TRUE	TRUE	17.1	5.12961	NA	NA	NA	NA	NA	NA	FALSE	NA	NA
2737		TRUE	Naprt	NA	NA	amplification	TRUE	TRUE	12.1	5.12961	NA	NA	NA	NA	NA	NA	FALSE	NA	NA
2737		TRUE	Ncald	ncald	NA	amplification	TRUE	TRUE	10.6	5.12961	NA	NA	NA	NA	NA	NA	FALSE	NA	NA
2737		TRUE	Ndrg1	ndrg1	sayles	amplification	TRUE	TRUE	6.3	5.12961	NA	NA	NA	NA	NA	NA	FALSE	NA	NA
2737		TRUE	Ndufb9	ndufb9	NA	amplification	TRUE	TRUE	7.3	5.12961	NA	NA	NA	NA	NA	NA	FALSE	NA	NA
2737		TRUE	Nipal2	nipal2	NA	amplification	TRUE	TRUE	11.4	5.12961	NA	NA	NA	NA	NA	NA	FALSE	NA	NA
2737		TRUE	Nipbl	nipbl	sayles, valle_inclan	sv_bp	TRUE	TRUE	6.3	5.12961	NA	NA	chr15:8368672-10720634 (1 AF)	NA	NA	NA	FALSE	NA	NA
2737		TRUE	Npr3	npr3	NA	amplification	TRUE	TRUE	8.3	5.12961	NA	NA	NA	NA	NA	NA	FALSE	NA	NA
2737		TRUE	Nrbp2	NA	NA	amplification	TRUE	TRUE	11.9	5.12961	NA	NA	NA	NA	NA	NA	FALSE	NA	NA
2737		TRUE	Nsmce2	nsmce2	NA	amplification	TRUE	TRUE	6.2	5.12961	NA	NA	NA	NA	NA	NA	FALSE	NA	NA
2737		TRUE	Nup155	nup155	NA	amplification	TRUE	TRUE	6	5.12961	NA	NA	NA	NA	NA	NA	FALSE	NA	NA
2737		TRUE	Oc90	oc90	NA	amplification	TRUE	TRUE	6.1	5.12961	NA	NA	NA	NA	NA	NA	FALSE	NA	NA
2737		TRUE	Odf1	odf1	NA	amplification	TRUE	TRUE	10.6	5.12961	NA	NA	NA	NA	NA	NA	FALSE	NA	NA
2737		TRUE	Osmr	osmr	NA	amplification	TRUE	TRUE	6.2	5.12961	NA	NA	NA	NA	NA	NA	FALSE	NA	NA
2737		TRUE	Oxr1	oxr1	NA	amplification	TRUE	TRUE	11.4	5.12961	NA	NA	chr15:10557702-41621263 (0.11 AF), chr15:16211816-41585171 (0.09 AF), chr15:41617310-75698191 (0.17 AF)	NA	NA	NA	FALSE	NA	NA
2737		TRUE	Pabpc1	pabpc1	valle_inclan	amplification	TRUE	TRUE	10.6	5.12961	NA	NA	NA	NA	NA	NA	FALSE	NA	NA
2737		TRUE	Parp10	parp10	NA	amplification	TRUE	FALSE	9.3	5.12961	NA	NA	NA	NA	NA	NA	FALSE	NA	NA
2737		TRUE	Pdzd2	pdzd2	NA	sv_bp	TRUE	TRUE	8.9	5.12961	NA	NA	chr15:12334388-12582370 (1 AF), chr15:12376164-67534867 (0.19 AF)	NA	NA	NA	FALSE	NA	NA
2737		TRUE	Phf20l1	phf20l1	NA	amplification	TRUE	TRUE	6.3	5.12961	NA	NA	NA	NA	NA	NA	FALSE	NA	NA
2737		TRUE	Plcxd3	plcxd3	NA	sv_bp	TRUE	TRUE	3	5.12961	NA	NA	chr15:4442239-11944869 (0.19 AF), chr15:4451069-13896070 (0.15 AF)	NA	NA	NA	FALSE	NA	NA
2737		TRUE	Plec	plec	NA	amplification	TRUE	TRUE	9.6	5.12961	NA	NA	chr15:12239743-76063568 (0.27 AF)	NA	NA	NA	FALSE	NA	NA
2737		TRUE	Polr2k	polr2k	NA	amplification	TRUE	TRUE	10.6	5.12961	NA	NA	NA	NA	NA	NA	FALSE	NA	NA
2737		TRUE	Pop1	pop1	NA	amplification	TRUE	TRUE	11.4	5.12961	NA	NA	NA	NA	NA	NA	FALSE	NA	NA
2737		TRUE	Prlr	prlr	NA	amplification	TRUE	TRUE	9	5.12961	NA	NA	chr15:10295200-13717225 (0.06 AF), chr15:10299720-13731552 (0.08 AF), chr15:10299729-13731552 (0.12 AF), chr15:10299830-13714408 (0.21 AF)	NA	NA	NA	FALSE	NA	NA
2737		TRUE	Puf60	puf60	NA	amplification	TRUE	TRUE	11.9	5.12961	NA	NA	NA	NA	NA	NA	FALSE	NA	NA
2737		TRUE	Pvt1	NA	NA	amplification	TRUE	TRUE	12.7	5.12961	NA	NA	NA	NA	NA	NA	FALSE	NA	NA
2737		TRUE	Pycrl	pycrl	NA	amplification	TRUE	TRUE	11.2	5.12961	NA	NA	NA	NA	NA	NA	FALSE	NA	NA
2737		TRUE	Rad1	rad1	NA	amplification	TRUE	TRUE	11.1	5.12961	NA	NA	NA	NA	NA	NA	FALSE	NA	NA
2737		TRUE	Rai14	rai14	NA	sv_bp	TRUE	TRUE	6.9	5.12961	NA	NA	chr15:10484376-10600812 (0.2 AF), chr15:10598355-15763941 (0.15 AF), chr15:10600661-15676616 (0.12 AF), chr15:10602939-42195848 (0.06 AF)	NA	NA	NA	FALSE	NA	NA
2737		TRUE	Ranbp3l	ranbp3l	NA	sv_bp	TRUE	TRUE	3.1	5.12961	NA	NA	chr15:9011486-16019704 (0.04 AF)	NA	NA	NA	FALSE	NA	NA
2737		TRUE	Rgs22	rgs22	NA	amplification	TRUE	TRUE	10.6	5.12961	NA	NA	NA	NA	NA	NA	FALSE	NA	NA
2737		TRUE	Rhpn1	rhpn1	NA	amplification	TRUE	TRUE	11	5.12961	NA	NA	NA	NA	NA	NA	FALSE	NA	NA
2737		TRUE	Rictor	rictor	sayles	amplification	TRUE	TRUE	6.1	5.12961	NA	NA	NA	NA	NA	NA	FALSE	NA	NA
2737		TRUE	Rida	NA	NA	amplification	TRUE	TRUE	10.8	5.12961	NA	NA	NA	NA	NA	NA	FALSE	NA	NA
2737		TRUE	Rims2	rims2	NA	amplification	TRUE	TRUE	9.5	5.12961	NA	NA	chr15:14151997-39124274 (0.15 AF), chr15:15970121-39129897 (0.1 AF), chr15:39133550-75689345 (0.18 AF), chr15:8924004-39125506 (0.12 AF)	NA	NA	NA	FALSE	NA	NA
2737		TRUE	Rnf139	rnf139	NA	amplification	TRUE	TRUE	7.3	5.12961	NA	NA	NA	NA	NA	NA	FALSE	NA	NA
2737		TRUE	Rnf19a	rnf19a	NA	amplification	TRUE	TRUE	10.6	5.12961	NA	NA	NA	NA	NA	NA	FALSE	NA	NA
2737		TRUE	Rpl30	rpl30	NA	amplification	TRUE	TRUE	10.8	5.12961	NA	NA	NA	NA	NA	NA	FALSE	NA	NA
2737		TRUE	Rrm2b	rrm2b	NA	amplification	TRUE	TRUE	10.6	5.12961	NA	NA	NA	NA	NA	NA	FALSE	NA	NA
2737		TRUE	Rxfp3	rxfp3	NA	amplification	TRUE	TRUE	16.6	5.12961	NA	NA	NA	NA	NA	NA	FALSE	NA	NA
2737		TRUE	Scrib	scrib	NA	amplification	TRUE	TRUE	12.5	5.12961	NA	NA	chr15:14143887-75931989 (0.08 AF)	NA	NA	NA	FALSE	NA	NA
2737		TRUE	Sdc2	sdc2	NA	amplification	TRUE	TRUE	14.4	5.12961	NA	NA	chr15:16056250-32966715 (0.02 AF)	NA	NA	NA	FALSE	NA	NA
2737		TRUE	Sema5a	sema5a	NA	amplification	TRUE	TRUE	14.1	5.12961	NA	NA	chr15:32475954-34273819 (0.04 AF), chr15:32548347-61737788 (0.12 AF), chr15:32619938-70731506 (0.08 AF)	NA	NA	NA	FALSE	NA	NA
2737		TRUE	Skp2	skp2	NA	amplification	TRUE	TRUE	17.1	5.12961	NA	NA	NA	NA	NA	NA	FALSE	NA	NA
2737		TRUE	Sla	sla	NA	amplification	TRUE	TRUE	6.3	5.12961	NA	NA	NA	NA	NA	NA	FALSE	NA	NA
2737		TRUE	Slc1a3	slc1a3	NA	amplification	TRUE	TRUE	14.2	5.12961	NA	NA	NA	NA	NA	NA	FALSE	NA	NA
2737		TRUE	Slc22a22	NA	NA	amplification	TRUE	TRUE	7.7	5.12961	NA	NA	chr15:11593802-57242018 (0.03 AF), chr15:57241949-69896298 (0.22 AF)	NA	NA	NA	FALSE	NA	NA
2737		TRUE	Slc25a32	slc25a32	NA	amplification	TRUE	TRUE	10.6	5.12961	NA	NA	NA	NA	NA	NA	FALSE	NA	NA
2737		TRUE	Slc45a2	slc45a2	NA	amplification	TRUE	TRUE	16.6	5.12961	NA	NA	NA	NA	NA	NA	FALSE	NA	NA
2737		TRUE	Snhg18	NA	NA	amplification	TRUE	TRUE	14.5	5.12961	NA	NA	NA	NA	NA	NA	FALSE	NA	NA
2737		TRUE	Snord123	NA	NA	amplification	TRUE	TRUE	14.5	5.12961	NA	NA	NA	NA	NA	NA	FALSE	NA	NA
2737		TRUE	Sntb1	sntb1	NA	amplification	TRUE	TRUE	10.7	5.12961	NA	NA	chr15:17035025-55730582 (0.46 AF), chr15:40938730-55582340 (0.04 AF), chr15:41146638-55732664 (0.72 AF)	NA	NA	NA	FALSE	NA	NA
2737		TRUE	Snx31	snx31	NA	amplification	TRUE	TRUE	10.6	5.12961	NA	NA	NA	NA	NA	NA	FALSE	NA	NA
2737		TRUE	Spag1	spag1	NA	amplification	TRUE	TRUE	10.6	5.12961	NA	NA	NA	NA	NA	NA	FALSE	NA	NA
2737		TRUE	Spef2	spef2	NA	amplification	TRUE	TRUE	11.1	5.12961	NA	NA	NA	NA	NA	NA	FALSE	NA	NA
2737		TRUE	Sqle	sqle	NA	amplification	TRUE	TRUE	6.4	5.12961	NA	NA	chr15:10837670-59190240 (0.07 AF)	NA	NA	NA	FALSE	NA	NA
2737		TRUE	St3gal1	st3gal1	NA	amplification	TRUE	TRUE	6.3	5.12961	NA	NA	NA	NA	NA	NA	FALSE	NA	NA
2737		TRUE	Sub1	sub1	NA	amplification	TRUE	TRUE	7.2	5.12961	NA	NA	NA	NA	NA	NA	FALSE	NA	NA
2737		TRUE	Tars	tars	NA	amplification	TRUE	TRUE	16.6	5.12961	NA	NA	NA	NA	NA	NA	FALSE	NA	NA
2737		TRUE	Tatdn1	tatdn1	NA	amplification	TRUE	TRUE	7.3	5.12961	NA	NA	NA	NA	NA	NA	FALSE	NA	NA
2737		TRUE	Tg	tg	valle_inclan	amplification	TRUE	TRUE	6.3	5.12961	NA	NA	NA	NA	NA	NA	FALSE	NA	NA
2737		TRUE	Tigd5	tigd5	NA	amplification	TRUE	TRUE	11.2	5.12961	NA	NA	NA	NA	NA	NA	FALSE	NA	NA
2737		TRUE	Tmem65	tmem65	NA	amplification	TRUE	TRUE	7.3	5.12961	NA	NA	NA	NA	NA	NA	FALSE	NA	NA
2737		TRUE	Tmem71	tmem71	NA	amplification	TRUE	TRUE	6.3	5.12961	NA	NA	NA	NA	NA	NA	FALSE	NA	NA
2737		TRUE	Top1mt	top1mt	NA	amplification	TRUE	TRUE	10.9	5.12961	NA	NA	chr15:10753229-75531173 (0.07 AF), chr15:10753229-75531186 (0.12 AF)	NA	NA	NA	FALSE	NA	NA
2737		TRUE	Trappc9	trappc9	NA	sv_bp	TRUE	TRUE	5.1	5.12961	NA	NA	chr15:56413867-72545800 (1 AF), chr15:63431423-72794104 (0.11 AF), chr15:69593440-72594856 (0.7 AF)	NA	NA	NA	FALSE	NA	NA
2737		TRUE	Trib1	trib1	NA	amplification	TRUE	TRUE	6.2	5.12961	NA	NA	NA	NA	NA	NA	FALSE	NA	NA
2737		TRUE	Trmt12	trmt12	NA	amplification	TRUE	TRUE	7.3	5.12961	NA	NA	NA	NA	NA	NA	FALSE	NA	NA
2737		TRUE	Trps1	trps1	NA	sv_bp	TRUE	TRUE	2.9	5.12961	NA	NA	chr15:50216684-50566920 (1 AF)	NA	NA	NA	FALSE	NA	NA
2737		TRUE	Ttc23l	ttc23l	NA	amplification	TRUE	TRUE	11.1	5.12961	NA	NA	chr15:10557702-41621263 (0.11 AF)	NA	NA	NA	FALSE	NA	NA
2737		TRUE	Ubr5	ubr5	valle_inclan	amplification	TRUE	TRUE	10.6	5.12961	NA	NA	NA	NA	NA	NA	FALSE	NA	NA
2737		TRUE	Vps13b	vps13b	NA	amplification	TRUE	TRUE	9.7	5.12961	NA	NA	chr15:14145848-35780780 (0.06 AF)	NA	NA	NA	FALSE	NA	NA
2737		TRUE	Washc5	NA	NA	amplification	TRUE	TRUE	6.2	5.12961	NA	NA	NA	NA	NA	NA	FALSE	NA	NA
2737		TRUE	Ywhaz	ywhaz	NA	amplification	TRUE	TRUE	10.6	5.12961	NA	NA	NA	NA	NA	NA	FALSE	NA	NA
2737		TRUE	Zc3h3	zc3h3	NA	amplification	TRUE	TRUE	11	5.12961	NA	NA	chr15:17060249-75681759 (0.13 AF), chr15:39133550-75689345 (0.18 AF), chr15:41617310-75698191 (0.17 AF), chr15:8920079-75707213 (0.15 AF)	NA	NA	NA	FALSE	NA	NA
2737		TRUE	Zfat	zfat	NA	sv_bp	TRUE	TRUE	5.4	5.12961	NA	NA	chr15:40275993-68056254 (1 AF)	NA	NA	NA	FALSE	NA	NA
2737		TRUE	Zfp41	zfp41	NA	amplification	TRUE	TRUE	10.5	5.12961	NA	NA	NA	NA	NA	NA	FALSE	NA	NA
2737		TRUE	Zfp572	NA	NA	amplification	TRUE	TRUE	7.5	5.12961	NA	NA	NA	NA	NA	NA	FALSE	NA	NA
2737		TRUE	Zfp623	znf623	NA	amplification	TRUE	TRUE	12.9	5.12961	NA	NA	NA	NA	NA	NA	FALSE	NA	NA
2737		TRUE	Zfp706	znf706	NA	amplification	TRUE	TRUE	10.6	5.12961	NA	NA	NA	NA	NA	NA	FALSE	NA	NA
2737		TRUE	Zfp707	znf707	NA	amplification	TRUE	TRUE	12.9	5.12961	NA	NA	NA	NA	NA	NA	FALSE	NA	NA
2737		TRUE	Zfpm2	zfpm2	NA	amplification	TRUE	TRUE	10.7	5.12961	NA	NA	chr15:10745143-40928697 (0.05 AF), chr15:40938730-55582340 (0.04 AF)	NA	NA	NA	FALSE	NA	NA
2737		TRUE	Zfr	zfr	NA	amplification	TRUE	TRUE	7	5.12961	NA	NA	NA	NA	NA	NA	FALSE	NA	NA
2739		TRUE	Plxnb2	plxnb2	valle_inclan	snv	FALSE	FALSE	1.9	1.99091	NA	NA	NA	chr15:89046768_C/T	missense_variant	deleterious(0.01)	FALSE	NA	NA
2739		TRUE	Scrib	scrib	NA	snv	FALSE	FALSE	1.9	1.99091	NA	NA	NA	chr15:75919320_C/T	missense_variant	deleterious_low_confidence(0.01)	FALSE	NA	NA
2875		TRUE	1700047G03Rik	NA	NA	amplification	TRUE	TRUE	6.7	5.24453	NA	NA	NA	NA	NA	NA	FALSE	NA	NA
2875		TRUE	4921515E04Rik	NA	NA	sv_bp	TRUE	TRUE	1.6	5.24453	NA	NA	chr15:13177134-18154977 (1 AF), chr15:18089120-62950996 (0.01 AF), chr15:18098689-29514652 (0.93 AF)	NA	NA	NA	FALSE	NA	NA
2875		TRUE	4930449C09Rik	NA	NA	amplification	TRUE	TRUE	36.5	5.24453	NA	NA	NA	NA	NA	NA	FALSE	NA	NA
2875		TRUE	4930556M19Rik	NA	NA	amplification	TRUE	TRUE	9.2	5.24453	NA	NA	NA	NA	NA	NA	FALSE	NA	NA
2875		TRUE	6030458C11Rik	c5orf22	NA	amplification	TRUE	TRUE	7.7	5.24453	NA	NA	NA	NA	NA	NA	FALSE	NA	NA
2875		TRUE	Aard	aard	NA	amplification	TRUE	TRUE	7.4	5.24453	NA	NA	NA	NA	NA	NA	FALSE	NA	NA
2875		TRUE	Adamts12	adamts12	NA	amplification	TRUE	TRUE	10.1	5.24453	NA	NA	NA	NA	NA	NA	FALSE	NA	NA
2875		TRUE	Amacr	amacr	NA	amplification	TRUE	TRUE	10.1	5.24453	NA	NA	NA	NA	NA	NA	FALSE	NA	NA
2875		TRUE	Ankrd33b	ankrd33b	NA	sv_bp	TRUE	TRUE	4.9	5.24453	NA	NA	chr15:27178091-31307735 (0.08 AF)	NA	NA	NA	FALSE	NA	NA
2875		TRUE	Asap1	asap1	NA	amplification	TRUE	TRUE	6	5.24453	NA	NA	NA	NA	NA	NA	FALSE	NA	NA
2875		TRUE	Atp6v1c1	atp6v1c1	NA	sv_bp	TRUE	TRUE	1.5	5.24453	NA	NA	chr15:33866507-38668364 (1 AF), chr15:38668959-40490089 (0.66 AF)	NA	NA	NA	FALSE	NA	NA
2875		TRUE	C1qtnf3	c1qtnf3	NA	amplification	TRUE	TRUE	10.1	5.24453	NA	NA	NA	NA	NA	NA	FALSE	NA	NA
2875		TRUE	Cdh18	cdh18	NA	sv_bp	TRUE	TRUE	1	5.24453	NA	NA	chr15:12451246-23336475 (0.15 AF)	NA	NA	NA	FALSE	NA	NA
2875		TRUE	Cmbl	cmbl	NA	sv_bp	TRUE	TRUE	3.2	5.24453	NA	NA	chr15:31571066-48498550 (0.73 AF)	NA	NA	NA	FALSE	NA	NA
2875		TRUE	Csmd3	csmd3	NA	snv sv_bp	TRUE	TRUE	6.4	5.24453	NA	NA	chr15:31571066-48498550 (0.73 AF), chr15:47608796-60263339 (0.73 AF), chr15:48497600-54185786 (0.24 AF), chr15:8327000-48471721 (0.38 AF), chr15:8327008-48471528 (0.34 AF), chr15:8328204-48471636 (0.33 AF)	chr15:48014989_A/C	missense_variant	deleterious_low_confidence(0)	FALSE	NA	NA
2875		TRUE	Ctnnd2	ctnnd2	NA	sv_bp	TRUE	TRUE	3.9	5.24453	NA	NA	chr15:30717827-50082656 (0.21 AF), chr15:8320417-30556681 (0.64 AF)	NA	NA	NA	FALSE	NA	NA
2875		TRUE	D030024E09Rik	NA	NA	amplification	TRUE	TRUE	35.3	5.24453	NA	NA	NA	NA	NA	NA	FALSE	NA	NA
2875		TRUE	Drosha	drosha	valle_inclan	sv_bp	TRUE	TRUE	3.9	5.24453	NA	NA	chr15:12859369-26036472 (0.06 AF), chr15:12859520-12860648 (0.06 AF), chr15:12860716-26036465 (1 AF)	NA	NA	NA	FALSE	NA	NA
2875		TRUE	Egflam	egflam	NA	amplification	TRUE	TRUE	8.1	5.24453	NA	NA	chr15:7251800-35005255 (0.11 AF)	NA	NA	NA	FALSE	NA	NA
2875		TRUE	Eif3h	eif3h	NA	amplification	TRUE	TRUE	7.4	5.24453	NA	NA	NA	NA	NA	NA	FALSE	NA	NA
2875		TRUE	Ext1	ext1	NA	amplification	TRUE	TRUE	6.9	5.24453	NA	NA	NA	NA	NA	NA	FALSE	NA	NA
2875		TRUE	Fbxl7	fbxl7	NA	amplification	TRUE	TRUE	6.2	5.24453	NA	NA	chr15:26555237-63540499 (0.05 AF), chr15:26560047-50344092 (0.23 AF)	NA	NA	NA	FALSE	NA	NA
2875		TRUE	Gdnf	gdnf	NA	amplification	TRUE	TRUE	8.1	5.24453	NA	NA	NA	NA	NA	NA	FALSE	NA	NA
2875		TRUE	Gm10389	NA	NA	amplification	TRUE	TRUE	9.4	5.24453	NA	NA	NA	NA	NA	NA	FALSE	NA	NA
2875		TRUE	Gm19276	NA	NA	amplification	TRUE	TRUE	10.1	5.24453	NA	NA	NA	NA	NA	NA	FALSE	NA	NA
2875		TRUE	Gm19303	NA	NA	amplification	TRUE	TRUE	7.3	5.24453	NA	NA	chr15:41481813-51127164 (0.35 AF)	NA	NA	NA	FALSE	NA	NA
2875		TRUE	Gm20740	NA	NA	amplification	TRUE	TRUE	36.5	5.24453	NA	NA	NA	NA	NA	NA	FALSE	NA	NA
2875		TRUE	Gm41279	NA	NA	amplification	TRUE	TRUE	6.5	5.24453	NA	NA	NA	NA	NA	NA	FALSE	NA	NA
2875		TRUE	Golph3	golph3	NA	amplification	TRUE	TRUE	6.8	5.24453	NA	NA	NA	NA	NA	NA	FALSE	NA	NA
2875		TRUE	Lifr	lifr	sayles	amplification	TRUE	TRUE	8.1	5.24453	NA	NA	NA	NA	NA	NA	FALSE	NA	NA
2875		TRUE	Macroh2a3	NA	NA	amplification	TRUE	TRUE	115.3	5.24453	NA	NA	NA	NA	NA	NA	FALSE	NA	NA
2875		TRUE	Marchf11	NA	NA	amplification	TRUE	TRUE	6.2	5.24453	NA	NA	NA	NA	NA	NA	FALSE	NA	NA
2875		TRUE	Med30	med30	NA	amplification	TRUE	TRUE	7.2	5.24453	NA	NA	NA	NA	NA	NA	FALSE	NA	NA
2875		TRUE	Mir1907	NA	NA	amplification	TRUE	TRUE	8.6	5.24453	NA	NA	NA	NA	NA	NA	FALSE	NA	NA
2875		TRUE	Mir28c	NA	NA	amplification	TRUE	TRUE	7	5.24453	NA	NA	NA	NA	NA	NA	FALSE	NA	NA
2875		TRUE	Mtmr12	mtmr12	NA	sv_bp	TRUE	TRUE	5.8	5.24453	NA	NA	chr15:12267804-13902413 (0.23 AF)	NA	NA	NA	FALSE	NA	NA
2875		TRUE	Mtss1	mtss1	NA	sv_bp	TRUE	TRUE	5.8	5.24453	NA	NA	chr15:31141351-58823941 (0.29 AF)	NA	NA	NA	FALSE	NA	NA
2875		TRUE	Myc	myc	manual_selection, sayles, valle_inclan	amplification	TRUE	TRUE	104.2	5.24453	NA	NA	NA	NA	NA	NA	FALSE	NA	NA
2875		TRUE	Nipal2	nipal2	NA	sv_bp	TRUE	TRUE	4.2	5.24453	NA	NA	chr15:27165911-34592376 (0.05 AF), chr15:27169794-34593729 (0.07 AF), chr15:27170534-34593939 (0.08 AF), chr15:27176922-34592625 (0.15 AF), chr15:27177181-34592625 (0.13 AF), chr15:27178541-34594356 (0.07 AF), chr15:31690368-34593891 (0.08 AF), chr15:34594030-49365404 (0.2 AF)	NA	NA	NA	FALSE	NA	NA
2875		TRUE	Nipbl	nipbl	sayles, valle_inclan	sv_bp	TRUE	TRUE	3.8	5.24453	NA	NA	chr15:8320417-30556681 (0.64 AF), chr15:8322274-12441469 (0.71 AF), chr15:8322274-8328734 (0.19 AF), chr15:8322847-12451376 (0.13 AF), chr15:8326706-12441469 (0.35 AF), chr15:8327000-48471721 (0.38 AF), chr15:8327008-48471528 (0.34 AF), chr15:8328204-48471636 (0.33 AF), chr15:8328261-12421796 (0.19 AF)	NA	NA	NA	FALSE	NA	NA
2875		TRUE	Npr3	npr3	NA	amplification	TRUE	TRUE	8	5.24453	NA	NA	chr15:11859176-45428595 (0.92 AF)	NA	NA	NA	FALSE	NA	NA
2875		TRUE	Osmr	osmr	NA	amplification	TRUE	TRUE	8.4	5.24453	NA	NA	NA	NA	NA	NA	FALSE	NA	NA
2875		TRUE	Oxr1	oxr1	NA	sv_bp	TRUE	TRUE	1.6	5.24453	NA	NA	chr15:41481813-51127164 (0.35 AF), chr15:7437054-41372265 (0.32 AF)	NA	NA	NA	FALSE	NA	NA
2875		TRUE	Pdzd2	pdzd2	NA	amplification	TRUE	TRUE	7.6	5.24453	NA	NA	chr15:12413602-12428881 (0.21 AF), chr15:12424264-45792278 (0.51 AF), chr15:12427303-12438936 (0.12 AF), chr15:12451246-23336475 (0.15 AF), chr15:8322274-12441469 (0.71 AF), chr15:8322847-12451376 (0.13 AF), chr15:8326706-12441469 (0.35 AF), chr15:8328261-12421796 (0.19 AF)	NA	NA	NA	FALSE	NA	NA
2875		TRUE	Pvt1	NA	NA	amplification	TRUE	TRUE	114.2	5.24453	NA	NA	NA	NA	NA	NA	FALSE	NA	NA
2875		TRUE	Rad21	rad21	sayles, valle_inclan	amplification	TRUE	TRUE	7.4	5.24453	NA	NA	NA	NA	NA	NA	FALSE	NA	NA
2875		TRUE	Rai14	rai14	NA	amplification	TRUE	TRUE	9.4	5.24453	NA	NA	NA	NA	NA	NA	FALSE	NA	NA
2875		TRUE	Rictor	rictor	sayles	sv_bp	TRUE	TRUE	6.2	5.24453	NA	NA	chr15:6761731-11430354 (0.73 AF)	NA	NA	NA	FALSE	NA	NA
2875		TRUE	Rxfp3	rxfp3	NA	amplification	TRUE	TRUE	10.1	5.24453	NA	NA	NA	NA	NA	NA	FALSE	NA	NA
2875		TRUE	Samd12	samd12	NA	amplification	TRUE	TRUE	7.1	5.24453	NA	NA	NA	NA	NA	NA	FALSE	NA	NA
2875		TRUE	Slc30a8	slc30a8	NA	amplification	TRUE	TRUE	7.1	5.24453	NA	NA	NA	NA	NA	NA	FALSE	NA	NA
2875		TRUE	Slc45a2	slc45a2	NA	amplification	TRUE	TRUE	10.1	5.24453	NA	NA	NA	NA	NA	NA	FALSE	NA	NA
2875		TRUE	Stk3	stk3	NA	sv_bp	TRUE	TRUE	1.5	5.24453	NA	NA	chr15:7251800-35005255 (0.11 AF)	NA	NA	NA	FALSE	NA	NA
2875		TRUE	Sub1	sub1	NA	amplification	TRUE	TRUE	6.7	5.24453	NA	NA	NA	NA	NA	NA	FALSE	NA	NA
2875		TRUE	Tars	tars	NA	amplification	TRUE	TRUE	10.1	5.24453	NA	NA	NA	NA	NA	NA	FALSE	NA	NA
2875		TRUE	Tnfrsf11b	tnfrsf11b	NA	amplification	TRUE	TRUE	7.1	5.24453	NA	NA	NA	NA	NA	NA	FALSE	NA	NA
2875		TRUE	Trps1	trps1	NA	amplification	TRUE	TRUE	8.6	5.24453	NA	NA	NA	NA	NA	NA	FALSE	NA	NA
2875		TRUE	Ubr5	ubr5	valle_inclan	sv_bp	TRUE	TRUE	2.9	5.24453	NA	NA	chr15:3749946-38015908 (0.3 AF)	NA	NA	NA	FALSE	NA	NA
2875		TRUE	Utp23	utp23	NA	amplification	TRUE	TRUE	7.4	5.24453	NA	NA	NA	NA	NA	NA	FALSE	NA	NA
2875		TRUE	Vps13b	vps13b	NA	sv_bp	TRUE	TRUE	3.6	5.24453	NA	NA	chr15:20550806-35399368 (0.22 AF)	NA	NA	NA	FALSE	NA	NA
2875		TRUE	Wdr70	wdr70	NA	amplification	TRUE	TRUE	7.7	5.24453	NA	NA	chr15:8111480-47245552 (0.68 AF)	NA	NA	NA	FALSE	NA	NA
2875		TRUE	Zfr	zfr	NA	amplification	TRUE	TRUE	6	5.24453	NA	NA	chr15:11555586-12142453 (0.09 AF)	NA	NA	NA	FALSE	NA	NA
2927		TRUE	Ccn4	NA	NA	amplification	TRUE	TRUE	8.3	2.32472	NA	NA	NA	NA	NA	NA	FALSE	NA	NA
2927		TRUE	Cdh18	cdh18	NA	sv_bp	TRUE	TRUE	3.4	2.32472	NA	NA	chr15:23250670-23274020 (0.23 AF), chr15:23258303-23262708 (0.08 AF), chr15:23262640-chr6:124794190 (0.49 AF)	NA	NA	NA	FALSE	NA	NA
2927		TRUE	Cmbl	cmbl	NA	sv_bp	TRUE	TRUE	4.2	2.32472	NA	NA	chr15:21930548-31588831 (0.09 AF)	NA	NA	NA	FALSE	NA	NA
2927		TRUE	Ctnnd2	ctnnd2	NA	sv_bp	TRUE	TRUE	6.1	2.32472	NA	NA	chr15:26098140-30652518 (1 AF), chr15:28543679-30966060 (0.12 AF)	NA	NA	NA	FALSE	NA	NA
2927		TRUE	D030024E09Rik	NA	NA	amplification	TRUE	TRUE	8.3	2.32472	NA	NA	NA	NA	NA	NA	FALSE	NA	NA
2927		TRUE	Deptor	deptor	NA	sv_bp	TRUE	TRUE	2.5	2.32472	NA	NA	chr15:53208662-55063277 (0.08 AF)	NA	NA	NA	FALSE	NA	NA
2927		TRUE	Ext1	ext1	NA	sv_bp	TRUE	TRUE	2.5	2.32472	NA	NA	chr15:53208662-55063277 (0.08 AF)	NA	NA	NA	FALSE	NA	NA
2927		TRUE	Fbxl7	fbxl7	NA	sv_bp	TRUE	TRUE	5.9	2.32472	NA	NA	chr15:24904809-26844612 (0.96 AF), chr15:26684860-62534289 (1 AF), chr15:26832456-chr10:40214060 (0.04 AF)	NA	NA	NA	FALSE	NA	NA
2927		TRUE	Macroh2a3	NA	NA	amplification	TRUE	TRUE	8.4	2.32472	NA	NA	NA	NA	NA	NA	FALSE	NA	NA
2927		TRUE	Mir3964	NA	NA	amplification	TRUE	TRUE	7.7	2.32472	NA	NA	NA	NA	NA	NA	FALSE	NA	NA
2927		TRUE	Myc	myc	manual_selection, sayles, valle_inclan	amplification	TRUE	TRUE	8.4	2.32472	NA	NA	NA	NA	NA	NA	FALSE	NA	NA
2927		TRUE	Ndrg1	ndrg1	sayles	sv_bp	TRUE	TRUE	6.6	2.32472	NA	NA	chr15:61450595-66828464 (1 AF)	NA	NA	NA	FALSE	NA	NA
2927		TRUE	Phf20l1	phf20l1	NA	amplification	TRUE	TRUE	8.7	2.32472	NA	NA	NA	NA	NA	NA	FALSE	NA	NA
2927		TRUE	Pvt1	NA	NA	amplification	TRUE	TRUE	8.4	2.32472	NA	NA	NA	NA	NA	NA	FALSE	NA	NA
2927		TRUE	Ropn1l	ropn1l	NA	amplification	TRUE	TRUE	8.8	2.32472	NA	NA	NA	NA	NA	NA	FALSE	NA	NA
2927		TRUE	Sla	sla	NA	amplification	TRUE	TRUE	8.3	2.32472	NA	NA	NA	NA	NA	NA	FALSE	NA	NA
2927		TRUE	Tg	tg	valle_inclan	amplification	TRUE	TRUE	8.3	2.32472	NA	NA	NA	NA	NA	NA	FALSE	NA	NA
2927		TRUE	Tmem71	tmem71	NA	sv_bp	TRUE	TRUE	5.2	2.32472	NA	NA	chr15:62534993-66420339 (0.9 AF)	NA	NA	NA	FALSE	NA	NA
2927		TRUE	Zfat	zfat	NA	sv_bp	TRUE	TRUE	3.7	2.32472	NA	NA	chr15:61319962-68088869 (1 AF), chr15:62726424-68064412 (0.76 AF)	NA	NA	NA	FALSE	NA	NA
2962		TRUE	4930556M19Rik	NA	NA	sv_bp	TRUE	FALSE	2.6	2.32831	NA	NA	chr15:8368672-10720634 (0.1 AF)	NA	NA	NA	FALSE	NA	NA
2962		TRUE	Col14a1	col14a1	NA	sv_bp	TRUE	TRUE	2.4	2.32831	NA	NA	chr15:40483048-55298427 (0.17 AF)	NA	NA	NA	FALSE	NA	NA
2962		TRUE	D030024E09Rik	NA	NA	sv_bp	TRUE	TRUE	2.5	2.32831	NA	NA	chr15:61642675-71269143 (0.09 AF)	NA	NA	NA	FALSE	NA	NA
2962		TRUE	Dap	dap	NA	sv_bp	TRUE	TRUE	2.5	2.32831	NA	NA	chr15:31251184-55863481 (0.12 AF), chr15:31254607-71267980 (0.1 AF)	NA	NA	NA	FALSE	NA	NA
2962		TRUE	LOC100043315	NA	NA	sv_bp	TRUE	FALSE	2.4	2.32831	NA	NA	chr15:95017944-96062312 (0.23 AF)	NA	NA	NA	FALSE	NA	NA
2962		TRUE	Nipbl	nipbl	sayles, valle_inclan	sv_bp	TRUE	FALSE	2.3	2.32831	NA	NA	chr15:8368672-10720634 (0.1 AF)	NA	NA	NA	FALSE	NA	NA
2962		TRUE	Pdzd2	pdzd2	NA	sv_bp	TRUE	FALSE	2.5	2.32831	NA	NA	chr15:12370929-18077320 (0.23 AF), chr15:12402698-16560067 (0.2 AF)	NA	NA	NA	FALSE	NA	NA
3158		TRUE	Cdh18	cdh18	NA	sv_bp	FALSE	FALSE	2	1.93482	NA	NA	chr15:22586003-23353306 (0.2 AF)	NA	NA	NA	FALSE	NA	NA
3158		TRUE	Gm16576	NA	NA	sv_bp	FALSE	FALSE	1.8	1.93482	NA	NA	chr15:79634834-chr11:115257929 (0.45 AF)	NA	NA	NA	FALSE	NA	NA
3158		TRUE	Grhl2	grhl2	NA	snv	FALSE	FALSE	2.1	1.93482	NA	NA	NA	chr15:37279625_A/G	missense_variant	deleterious(0.01)	FALSE	NA	NA
3158		TRUE	Spag1	spag1	NA	snv	FALSE	FALSE	2.1	1.93482	NA	NA	NA	chr15:36234648_C/A	missense_variant	deleterious(0)	FALSE	NA	NA
383		TRUE	Myh9	myh9	sayles	sv_bp	FALSE	FALSE	1.7	2.43754	NA	NA	chr15:77669895-86957253 (0.91 AF)	NA	NA	NA	FALSE	NA	NA
383		TRUE	Nckap1l	nckap1l	NA	sv_bp	FALSE	FALSE	3	2.43754	NA	NA	chr15:103382396-103487564 (0.13 AF)	NA	NA	NA	FALSE	NA	NA
727	m2	FALSE	Anxa13	anxa13	NA	sv_bp	FALSE	FALSE	3.4	2.92086	NA	NA	chr15:58236264-chr2:125865768 (0.6 AF), chr15:58236284-chr2:125866855 (0.93 AF), chr15:58236357-chr4:67602691 (1 AF)	NA	NA	NA	FALSE	NA	NA
727	m2	FALSE	Ptk2	ptk2	NA	sv_bp	FALSE	FALSE	3.1	2.92086	NA	NA	chr15:73271129-chr3:24519356 (0.62 AF), chr15:73278481-chr3:24625615 (0.35 AF), chr15:73279819-chr3:24519438 (0.24 AF)	NA	NA	NA	FALSE	NA	NA
727	m3	FALSE	Anxa13	anxa13	NA	sv_bp	FALSE	FALSE	2.7	2.55024	NA	NA	chr15:58236264-chr2:125865768 (0.41 AF), chr15:58236283-chr2:125866912 (0.19 AF), chr15:58236364-chr4:67602691 (1 AF)	NA	NA	NA	FALSE	NA	NA
727	m3	FALSE	Cdh18	cdh18	NA	focal_loss	FALSE	FALSE	2.5	2.55024	47068	0.2	NA	NA	NA	NA	FALSE	NA	NA
727	m3	FALSE	Krt81	krt81	NA	snv	FALSE	FALSE	2	2.55024	NA	NA	NA	chr15:101359691_T/G	missense_variant	deleterious_low_confidence(0.01)	FALSE	NA	NA
727	m3	FALSE	Ptk2	ptk2	NA	sv_bp	FALSE	FALSE	2.6	2.55024	NA	NA	chr15:73278481-chr3:24625615 (0.37 AF), chr15:73279822-chr3:24519452 (0.24 AF)	NA	NA	NA	FALSE	NA	NA
727	m4	FALSE	Anxa13	anxa13	NA	sv_bp	FALSE	FALSE	3.1	2.772	NA	NA	chr15:58236264-chr2:125865768 (0.65 AF), chr15:58236284-chr2:125866855 (0.46 AF), chr15:58236284-chr4:67602692 (0.48 AF)	NA	NA	NA	FALSE	NA	NA
727	m4	FALSE	Cdh18	cdh18	NA	focal_loss	FALSE	FALSE	2.8	2.772	47068	0.2	NA	NA	NA	NA	FALSE	NA	NA
727	m4	FALSE	Ptk2	ptk2	NA	sv_bp	FALSE	FALSE	2.9	2.772	NA	NA	chr15:73271129-chr3:24519356 (0.52 AF), chr15:73278481-chr3:24625615 (0.24 AF)	NA	NA	NA	FALSE	NA	NA
727	Pri	TRUE	Anxa13	anxa13	NA	sv_bp	FALSE	FALSE	3	2.69414	NA	NA	chr15:58236264-chr2:125865768 (0.57 AF), chr15:58236284-chr4:67602692 (0.54 AF)	NA	NA	NA	FALSE	NA	NA
727	Pri	TRUE	Ptk2	ptk2	NA	sv_bp	FALSE	FALSE	3	2.69414	NA	NA	chr15:73271129-chr3:24519356 (0.57 AF), chr15:73278481-chr3:24625615 (0.31 AF)	NA	NA	NA	FALSE	NA	NA
632		TRUE	Gbe1	gbe1	NA	focal_loss sv_bp	FALSE	FALSE	1.2	1.98201	101639	0.5	chr16:70148072-70250267 (0.77 AF)	NA	NA	NA	FALSE	NA	NA
817		TRUE	4933404G15Rik	NA	NA	sv_bp	FALSE	FALSE	2.1	2.2438	NA	NA	chr16:16532544-chr11:62159420 (0.25 AF)	NA	NA	NA	FALSE	NA	NA
817		TRUE	Cfap298	NA	NA	snv	FALSE	FALSE	2.4	2.2438	NA	NA	NA	chr16:90723306_C/T, chr16:90723996_T/C	missense_variant	deleterious(0.01), deleterious(0)	FALSE	NA	NA
817		TRUE	Kcnj15	kcnj15	NA	snv	FALSE	FALSE	2.4	2.2438	NA	NA	NA	chr16:95096716_T/C	missense_variant	deleterious(0)	FALSE	NA	NA
817		TRUE	Lsamp	lsamp	manual_selection, valle_inclan	sv_bp	FALSE	FALSE	2.1	2.2438	NA	NA	chr16:40843839-chr14:34173807 (0.18 AF)	NA	NA	NA	FALSE	NA	NA
817		TRUE	Rbfox1	rbfox1	NA	sv_bp	FALSE	FALSE	1.5	2.2438	NA	NA	chr16:6294015-6893737 (0.64 AF)	NA	NA	NA	FALSE	NA	NA
1285		TRUE	Slx4	slx4	NA	snv	FALSE	FALSE	2	2.0217	NA	NA	NA	chr16:3813732_A/T	missense_variant	deleterious(0.03)	FALSE	NA	NA
[truncated: 1,719 more rows]
